# Supplementary material for: Epidemiological profile of road traffic injury patients, and post-traumatic stress disorder (PTSD) screening uptake in hospitals in Fako Division, Cameroon
Source: PLOS Glob Public Health. 2025 Dec 9;5(12):e0004847. doi: 10.1371/journal.pgph.0004847 (PMC12688132; doi:10.1371/journal.pgph.0004847)
Supplement: S1 Data — This Excel file contains the raw anonymized data collected for this study, including demographic, injury, and PTSD screening variables. (XLSX) [file pgph.0004847.s001.xlsx]

## Sheet: 4218 DATA FOR EPISEMIOLOGICAL P
S/N	Hospital	YearofRoadtrafficinjuryaccident	TimeofPatientsarrivalatthehospital	Time of road traffic accident	Patients’Ageinyears	AgeGroupinyears	Sex	Employment status	Locationoftraumaticinjury	@1.LocationoftraumaticinjuryHead	@1.LocationoftraumaticinjuryUpperLimbs	@1.LocationoftraumaticinjuryThoraxAbdomen	@1.LocationoftraumaticinjuryLowerLimbs	Typeofvehicleinvolved	Meansoftransporttothehospital	Admissionstatusafterfirstconsultationonarrivalathospital	Waspainmedicationgiven	Wassedativegiven	Wassurgeryperformed	WasscreeningforPTSDrecommended	IfyeswasthePTSDscreeningdone	Waspsychotherapyrecommended	Ifyeswaspsychotherapyperformed	Wastransfusionperformed	Patientsoutcomedischargestatusafterhospitalisation
1	Limbe Regional Hospital	2023			30	26-35	Male	Employed	Lower Limbs and Upper Limbs	0	1	0	1	Motorcycle	2-3 wheeled vehicle	Not admitted
2	Limbe Regional Hospital	2023			39	36-45	Male	Employed	Lower Limbs	0	0	0	1	Taxi	4 wheeled vehicle (taxi, private car, bus)	Not admitted
3	Limbe Regional Hospital	2023			15	<16	Female	Student	Upper Limbs	0	1	0	0	99	99	Not admitted
4	Limbe Regional Hospital	2023			33	26-35	Female	Employed	Lower Limbs	0	0	0	1	Motorcycle	Ambulance	Not admitted
5	Limbe Regional Hospital	2023			44	36-45	Male	Employed	Upper Limbs	0	1	0	0	Taxi	2-3 wheeled vehicle	Hospitalised	Yes	Yes	No	No		No		Yes	Discharged Home
6	Limbe Regional Hospital	2023			36	36-45	Male	Employed	Upper Limbs	0	1	0	0	Motorcycle	2-3 wheeled vehicle	Hospitalised	Yes	Yes	Yes	No		No		Yes	Discharged Home
7	Limbe Regional Hospital	2023			25	16-25	Male	Student	Upper Limbs	0	1	0	0	Taxi	4 wheeled vehicle (taxi, private car, bus)	Hospitalised	Yes	Yes	No	Yes	Yes	No		Yes	Discharged Home
8	Limbe Regional Hospital	2023			27	26-35	Male	Employed	Head, Upper limbs and Thorax/ Abdomen	1	1	1	0	Private car	4 wheeled vehicle (taxi, private car, bus)	Hospitalised	Yes	Yes	Yes	No		No		Yes	Discharged Home
9	Limbe Regional Hospital	2023			16	16-25	Male	Student	Thorax/ Abdomen	0	0	1	0	Motorcycle	2-3 wheeled vehicle	Hospitalised	Yes	Yes	No	No		No		Yes	Discharged Home
10	Limbe Regional Hospital	2023			23	16-25	Male	Employed	Upper Limbs	0	1	0	0	Motorcycle	2-3 wheeled vehicle	Hospitalised	Yes	Yes	Yes	No		No		Yes	Discharged Home
11	Limbe Regional Hospital	2023			23	16-25	Male	Employed	Upper Limbs	0	1	0	0	Motorcycle	2-3 wheeled vehicle	Hospitalised	Yes	Yes	Yes	No		No		Yes	Discharged Home
12	Limbe Regional Hospital	2023			26	26-35	Male	Employed	Thorax/ Abdomen	0	0	1	0	Motorcycle	4 wheeled vehicle (taxi, private car, bus)	Hospitalised	Yes	Yes	Yes	No		No		Yes	Discharged against medical advice
13	Limbe Regional Hospital	2023			33	26-35	Male	Employed	Upper Limbs	0	1	0	0	Motorcycle	2-3 wheeled vehicle	Hospitalised	Yes	Yes	Yes	Yes	No	No		Yes	Discharged Home
14	Limbe Regional Hospital	2023			36	36-45	Male	Employed	Upper Limbs	0	1	0	0	Motorcycle	2-3 wheeled vehicle	Hospitalised	Yes	Yes	Yes	No		No		Yes	Discharged Home
15	Limbe Regional Hospital	2023			46	46-55	Male	Employed	Head	1	0	0	0	Motorcycle	4 wheeled vehicle (taxi, private car, bus)	Hospitalised	Yes	Yes	Yes	No		No		Yes	Discharged Home
16	Limbe Regional Hospital	2023			42	36-45	Male	Employed	Head	1	0	0	0	Private car	4 wheeled vehicle (taxi, private car, bus)	Hospitalised	Yes	Yes	Yes	No		No		Yes	Discharged Home
17	Limbe Regional Hospital	2023			29	26-35	Male	Employed	Lower Limbs and Thorax/ Abdomen	0	0	1	1	Private car	4 wheeled vehicle (taxi, private car, bus)	Hospitalised	Yes	Yes	Yes	No		No		Yes	Discharged Home
18	Limbe Regional Hospital	2023			24	16-25	Male	Employed	Thorax/ Abdomen	0	0	1	0	Private car	4 wheeled vehicle (taxi, private car, bus)	Hospitalised	Yes	Yes	Yes	No		No		Yes	Discharged against medical advice
19	Limbe Regional Hospital	2023			60	56-65	Male	Retired	Head	1	0	0	0	Motorcycle	4 wheeled vehicle (taxi, private car, bus)	Hospitalised	Yes	Yes	Yes	No		No		Yes	Discharged Home
20	Limbe Regional Hospital	2023			25	16-25	Male	Employed	Thorax/ Abdomen	0	0	1	0	Motorcycle	2-3 wheeled vehicle	Hospitalised	Yes	Yes	No	Yes	No	No		Yes	Discharged against medical advice
21	Limbe Regional Hospital	2023			23	16-25	Male	Student	Lower Limbs and Thorax/ Abdomen	0	0	1	1	Private car	2-3 wheeled vehicle	Hospitalised	Yes	Yes	No	No		No		Yes	Discharged against medical advice
22	Limbe Regional Hospital	2023			13	<16	Female	Student	Head	1	0	0	0	Motorcycle	2-3 wheeled vehicle	Not admitted
23	Limbe Regional Hospital	2023			12	<16	Male	Student	Thorax/ Abdomen and Upper Limbs	0	1	1	0	Motorcycle	4 wheeled vehicle (taxi, private car, bus)	Hospitalised	Yes	Yes	Yes	No		No		Yes	Discharged against medical advice
24	Limbe Regional Hospital	2023			18	16-25	Male	Student	Head	1	0	0	0	Motorcycle	2-3 wheeled vehicle	Hospitalised	Yes	Yes	Yes	No		No		Yes	Discharged Home
25	Limbe Regional Hospital	2023			26	26-35	Male	Employed	Thorax/ Abdomen and Upper Limbs	0	1	1	0	Private car	4 wheeled vehicle (taxi, private car, bus)	Hospitalised	Yes	Yes	Yes	No		No		Yes	Discharged Home
26	Limbe Regional Hospital	2023			42	36-45	Female	Employed	Lower Limbs and Thorax/ Abdomen	0	0	1	1	Private car	4 wheeled vehicle (taxi, private car, bus)	Hospitalised	Yes	Yes	No	No		No		Yes	Discharged Home
27	Limbe Regional Hospital	2023			20	16-25	Male	Employed	Head	1	0	0	0	Motorcycle	2-3 wheeled vehicle	Hospitalised	Yes	Yes	No	No		No		Yes	Discharged Home
28	Limbe Regional Hospital	2023			28	26-35	Male	Employed	Head and Upper Limbs	1	1	0	0	Private car	4 wheeled vehicle (taxi, private car, bus)	Hospitalised	Yes	Yes	No	No		No		Yes	Discharged against medical advice
29	Limbe Regional Hospital	2023			36	36-45	Male	Employed	Head and Upper Limbs	1	1	0	0	Private car	4 wheeled vehicle (taxi, private car, bus)	Hospitalised	Yes	Yes	No	No		No		Yes	Discharged Home
30	Limbe Regional Hospital	2023			56	56-65	Male	Employed	Head	1	0	0	0	Private car	4 wheeled vehicle (taxi, private car, bus)	Hospitalised	Yes	Yes	No	No		No		Yes	Discharged Home
31	Limbe Regional Hospital	2023			21	16-25	Male	Employed	Head and Upper Limbs	1	1	0	0	Private car	4 wheeled vehicle (taxi, private car, bus)	Hospitalised	Yes	Yes	Yes	No		No		Yes	Discharged against medical advice
32	Limbe Regional Hospital	2023			27	26-35	Male	Unemployed	Upper Limbs	0	1	0	0	Private car	4 wheeled vehicle (taxi, private car, bus)	Hospitalised	Yes	Yes	Yes	No		Yes	Yes	Yes	Discharged Home
33	Limbe Regional Hospital	2023			14	<16	Male	Student	Upper Limbs	0	1	0	0	Private car	4 wheeled vehicle (taxi, private car, bus)	Hospitalised	Yes	Yes	No	No		No		Yes	Discharged Home
34	Limbe Regional Hospital	2023			14	<16	Male	Student	Upper Limbs	0	1	0	0	Private car	4 wheeled vehicle (taxi, private car, bus)	Hospitalised	Yes	Yes	Yes	Yes	No	No		Yes	Discharged Home
35	Limbe Regional Hospital	2023			32	26-35	Male	Employed	Lower Limbs and Thorax/ Abdomen	0	0	1	1	Private car	4 wheeled vehicle (taxi, private car, bus)	Hospitalised	Yes	Yes	Yes	No		No		Yes	Discharged Home
36	Limbe Regional Hospital	2023			28	26-35	Male	Student	Head	1	0	0	0	99	99	Not admitted
37	Limbe Regional Hospital	2023			38	36-45	Male	Unemployed	Lower Limbs and Upper Limbs	0	1	0	1	Private car	4 wheeled vehicle (taxi, private car, bus)	Not admitted
38	Limbe Regional Hospital	2023			33	26-35	Female	Employed	Lower Limbs and Upper Limbs	0	1	0	1	Motorcycle	4 wheeled vehicle (taxi, private car, bus)	Not admitted
39	Limbe Regional Hospital	2023			36	36-45	Male	Employed	Head and Thorax/ Abdomen	1	0	1	0	Motorcycle	On foot	Not admitted
40	Limbe Regional Hospital	2023			25	16-25	Female	Student	Head and Lower Limbs	1	0	0	1	Private car	On foot	Not admitted
41	Limbe Regional Hospital	2023			30	26-35	Male	Employed	Head	1	0	0	0	Motorcycle	On foot	Not admitted
42	Limbe Regional Hospital	2023			36	36-45	Male	Employed	Head and Lower Limbs	1	0	0	1	Motorcycle	On foot	Not admitted
43	Limbe Regional Hospital	2023			45	36-45	Male	Employed	Lower Limbs	0	0	0	1	Motorcycle	Ambulance	Hospitalised	Yes	Yes	Yes	Yes	No	No		Yes	Discharged Home
44	Limbe Regional Hospital	2023			34	26-35	Male	Employed	Lower Limbs	0	0	0	1	Motorcycle	On foot	Not admitted
45	Limbe Regional Hospital	2023			18	16-25	Male	Employed	Upper Limbs	0	1	0	0	Taxi	On foot	Not admitted
46	Limbe Regional Hospital	2023			30	26-35	Female	Employed	Head and Lower Limbs	1	0	0	1	Motorcycle	4 wheeled vehicle (taxi, private car, bus)	Not admitted
47	Limbe Regional Hospital	2023			30	26-35	Male	Employed	Lower Limbs	0	0	0	1	Motorcycle	On foot	Not admitted
48	Limbe Regional Hospital	2023			38	36-45	Male	Employed	Lower Limbs	0	0	0	1	Motorcycle	On foot	Not admitted
49	Limbe Regional Hospital	2023			19	16-25	Female	Student	Lower Limbs	0	0	0	1	Motorcycle	On foot	Not admitted
50	Limbe Regional Hospital	2023			24	16-25	Male	Employed	Head	1	0	0	0	Motorcycle	2-3 wheeled vehicle	Not admitted
51	Limbe Regional Hospital	2023			33	26-35	Male	Employed	Head	1	0	0	0	Motorcycle	On foot	Not admitted
52	Limbe Regional Hospital	2023			32	26-35	Male	Unemployed	Lower Limbs	0	0	0	1	Motorcycle	On foot	Not admitted
53	Limbe Regional Hospital	2023			42	36-45	Male	Unemployed	Lower Limbs	0	0	0	1	Private car	On foot	Not admitted
54	Limbe Regional Hospital	2023			23	16-25	Female	Employed	Lower Limbs	0	0	0	1	Private car	On foot	Not admitted
55	Limbe Regional Hospital	2023			30	26-35	Female	Employed	Head	1	0	0	0	Motorcycle	On foot	Not admitted
56	Limbe Regional Hospital	2023			28	26-35	Male	Employed	Lower Limbs	0	0	0	1	Motorcycle	4 wheeled vehicle (taxi, private car, bus)	Not admitted
57	Limbe Regional Hospital	2023			37	36-45	Male	Employed	Upper Limbs	0	1	0	0	Taxi	On foot	Not admitted
58	Limbe Regional Hospital	2023			33	26-35	Male	Employed	Upper Limbs	0	1	0	0	Motorcycle	On foot	Not admitted
59	Limbe Regional Hospital	2023			55	46-55	Male	Employed	Lower Limbs and Upper Limbs	0	1	0	1	Motorcycle	On foot	Not admitted
60	Limbe Regional Hospital	2023			38	36-45	Male	Employed	Lower Limbs	0	0	0	1	99	99	Not admitted
61	Limbe Regional Hospital	2023			38	36-45	Male	Employed	Lower Limbs and Upper Limbs	0	1	0	1	Private car	2-3 wheeled vehicle	Not admitted
62	Limbe Regional Hospital	2023			27	26-35	Female	Employed	Lower Limbs	0	0	0	1	Private car	On foot	Not admitted
63	Limbe Regional Hospital	2023			38	36-45	Female	Employed	Head and Lower Limbs	1	0	0	1	Private car	On foot	Not admitted
64	Limbe Regional Hospital	2023			18	16-25	Male	Student	Lower Limbs	0	0	0	1	Private car	On foot	Not admitted
65	Limbe Regional Hospital	2023			32	26-35	Male	Employed	Head	1	0	0	0	Private car	4 wheeled vehicle (taxi, private car, bus)	Not admitted
66	Limbe Regional Hospital	2023			27	26-35	Female	Employed	Head	1	0	0	0	Motorcycle	On foot	Not admitted
67	Limbe Regional Hospital	2023			36	36-45	Male	Employed	Head	1	0	0	0	Motorcycle	On foot	Not admitted
68	Limbe Regional Hospital	2023			31	26-35	Female	Employed	Head	1	0	0	0	Private car	On foot	Not admitted
69	Limbe Regional Hospital	2023			25	16-25	Male	Employed	Lower Limbs and Upper Limbs	0	1	0	1	99	4 wheeled vehicle (taxi, private car, bus)	Not admitted
70	Limbe Regional Hospital	2023			24	16-25	Female	Employed	Head	1	0	0	0	Motorcycle	On foot	Not admitted
71	Limbe Regional Hospital	2023			35	26-35	Male	Employed	Head and Upper Limbs	1	1	0	0	Private car	2-3 wheeled vehicle	Not admitted
72	Limbe Regional Hospital	2023			36	36-45	Female	Employed	Head	1	0	0	0	Bus	99	Not admitted
73	Limbe Regional Hospital	2023			57	56-65	Female	Employed	Lower Limbs	0	0	0	1	Motorcycle	On foot	Not admitted
74	Limbe Regional Hospital	2023			24	16-25	Male	Student	Upper Limbs	0	1	0	0	Private car	2-3 wheeled vehicle	Not admitted
75	Limbe Regional Hospital	2023			27	26-35	Male	Employed	Upper Limbs	0	1	0	0	Private car	2-3 wheeled vehicle	Not admitted
76	Limbe Regional Hospital	2023			32	26-35	Male	Employed	Lower Limbs	0	0	0	1	Private car	2-3 wheeled vehicle	Not admitted
77	Limbe Regional Hospital	2023			22	16-25	Male	Student	Head	1	0	0	0	Private car	Ambulance	Hospitalised	No	Yes	Yes	No		Yes	Yes	Yes	Discharged Home
78	Limbe Regional Hospital	2023			38	36-45	Female	Unemployed	Head	1	0	0	0	Private car	On foot	Not admitted
79	Limbe Regional Hospital	2023			42	36-45	Male	Employed	Head	1	0	0	0	Private car	On foot	Not admitted
80	Limbe Regional Hospital	2023			36	36-45	Female	Employed	Head	1	0	0	0	Private car	2-3 wheeled vehicle	Not admitted
81	Limbe Regional Hospital	2023			30	26-35	Male	Employed	Head	1	0	0	0	Motorcycle	On foot	Not admitted
82	Limbe Regional Hospital	2023			26	26-35	Female	Employed	Lower Limbs	0	0	0	1	Motorcycle	2-3 wheeled vehicle	Not admitted
83	Limbe Regional Hospital	2023			21	16-25	Male	Employed	Upper Limbs	0	1	0	0	Private car	Ambulance	Hospitalised	Yes	Yes	Yes	No		No		Yes	Death
84	Limbe Regional Hospital	2023			36	36-45	Male	Employed	Upper Limbs	0	1	0	0	Motorcycle	On foot	Not admitted
85	Limbe Regional Hospital	2023			19	16-25	Male	Employed	Lower Limbs and Upper Limbs	0	1	0	1	99	2-3 wheeled vehicle	Not admitted
86	Limbe Regional Hospital	2023			27	26-35	Male	Employed	Lower Limbs	0	0	0	1	Motorcycle	On foot	Not admitted
87	Limbe Regional Hospital	2023			27	26-35	Male	Employed	Head and Upper Limbs	1	1	0	0	Private car	99	Not admitted
88	Limbe Regional Hospital	2023			21	16-25	Male	Employed	Head	1	0	0	0	Motorcycle	On foot	Not admitted
89	Limbe Regional Hospital	2023			59	56-65	Male	Employed	Head and Upper Limbs	1	1	0	0	99	99	Not admitted
90	Limbe Regional Hospital	2023			19	16-25	Male	Student	Lower Limbs	0	0	0	1	Private car	On foot	Not admitted
91	Limbe Regional Hospital	2023			65	56-65	Female	Employed	Upper Limbs	0	1	0	0	Motorcycle	4 wheeled vehicle (taxi, private car, bus)	Not admitted
92	Limbe Regional Hospital	2023			21	16-25	Male	Student	Thorax/ Abdomen and Upper Limbs	0	1	1	0	Motorcycle	Ambulance	Hospitalised	Yes	Yes	Yes	No		Yes	No	Yes	Discharged Home
93	Limbe Regional Hospital	2023			19	16-25	Male	Student	Head and Upper Limbs	1	1	0	0	Motorcycle	4 wheeled vehicle (taxi, private car, bus)	Not admitted
94	Limbe Regional Hospital	2023	04:42:00.000+01:00	Night	19	16-25	Female	Student	Lower Limbs	0	0	0	1	Private car	On foot	Not admitted
95	Limbe Regional Hospital	2023	13:32:00.000+01:00	Afternoon	21	16-25	Female	Student	Lower Limbs	0	0	0	1	Private car	On foot	Not admitted
96	Limbe Regional Hospital	2023			21	16-25	Male	Student	Lower Limbs and Upper Limbs	0	1	0	1	Private car	2-3 wheeled vehicle	Hospitalised	Yes	Yes	Yes	Yes	Yes	Yes	Yes	Yes	Discharged Home
97	Limbe Regional Hospital	2023			35	26-35	Male	Employed	Lower Limbs	0	0	0	1	Motorcycle	On foot	Not admitted
98	Limbe Regional Hospital	2023			42	36-45	Female	Employed	Thorax/ Abdomen	0	0	1	0	Private car	On foot	Not admitted
99	Limbe Regional Hospital	2023			26	26-35	Male	Employed	Lower Limbs and Upper Limbs	0	1	0	1	Private car	On foot	Not admitted
100	Limbe Regional Hospital	2023			29	26-35	Male	Employed	Lower Limbs and Upper Limbs	0	1	0	1	Private car	On foot	Not admitted
101	Limbe Regional Hospital	2023	22:14:00.000+01:00	Night	23	16-25	Female	Student	Head	1	0	0	0	Motorcycle	On foot	Not admitted
102	Limbe Regional Hospital	2023	13:09:00.000+01:00	Afternoon	45	36-45	Male	Employed	Head and Upper Limbs	1	1	0	0	Private car	2-3 wheeled vehicle	Not admitted
103	Limbe Regional Hospital	2023	10:04:00.000+01:00	Morning	65	56-65	Male	Employed	Upper Limbs	0	1	0	0	Private car	On foot	Not admitted
104	Limbe Regional Hospital	2023	19:00:00.000+01:00	Night	50	46-55	Male	Employed	Head	1	0	0	0	Private car	On foot	Not admitted
105	Limbe Regional Hospital	2023	09:49:00.000+01:00	Morning	32	26-35	Female	Employed	Head	1	0	0	0	99	4 wheeled vehicle (taxi, private car, bus)	Not admitted
106	Limbe Regional Hospital	2023	10:31:00.000+01:00	Morning	28	26-35	Male	Employed	Lower Limbs	0	0	0	1	99	99	Not admitted
107	Limbe Regional Hospital	2023	09:28:00.000+01:00	Morning	30	26-35	Male	Employed	Lower Limbs	0	0	0	1	99	2-3 wheeled vehicle	Not admitted
108	Limbe Regional Hospital	2023	08:24:00.000+01:00	Morning	30	26-35	Male	Unemployed	Head	1	0	0	0	99	4 wheeled vehicle (taxi, private car, bus)	Hospitalised	Yes	Yes	No	No		No		Yes	Discharged Home
109	Limbe Regional Hospital	2023	08:21:00.000+01:00	Morning	29	26-35	Male	Employed	Upper Limbs	0	1	0	0	99	4 wheeled vehicle (taxi, private car, bus)	Not admitted
110	Limbe Regional Hospital	2023	12:00:00.000+01:00	Afternoon	48	46-55	Male	Employed	Lower Limbs	0	0	0	1	Motorcycle	On foot	Not admitted
111	Limbe Regional Hospital	2023	08:40:00.000+01:00	Morning	26	26-35	Female	Unemployed	Thorax/ Abdomen	0	0	1	0	99	4 wheeled vehicle (taxi, private car, bus)	Not admitted
112	Limbe Regional Hospital	2023	05:00:00.000+01:00	Night	78	>65	Male	Employed	Head	1	0	0	0	Private car	4 wheeled vehicle (taxi, private car, bus)	Not admitted
113	Limbe Regional Hospital	2023	05:30:00.000+01:00	Night	75	>65	Male	Employed	Head	1	0	0	0	Private car	4 wheeled vehicle (taxi, private car, bus)	Not admitted
114	Limbe Regional Hospital	2023	05:30:00.000+01:00	Night	38	36-45	Male	Employed	Upper Limbs	0	1	0	0	Private car	4 wheeled vehicle (taxi, private car, bus)	Not admitted
115	Limbe Regional Hospital	2023	06:30:00.000+01:00	Morning	29	26-35	Male	Employed	Head	1	0	0	0	99	99	Not admitted
116	Limbe Regional Hospital	2023			30	26-35	Male	Employed	Head	1	0	0	0	Private car	On foot	Not admitted
117	Limbe Regional Hospital	2023	05:30:00.000+01:00	Night	53	46-55	Female	Employed	Upper Limbs	0	1	0	0	Private car	2-3 wheeled vehicle	Not admitted
118	Limbe Regional Hospital	2023	05:30:00.000+01:00	Night	43	36-45	Male	Employed	Thorax/ Abdomen and Upper Limbs	0	1	1	0	Private car	2-3 wheeled vehicle	Not admitted
119	Limbe Regional Hospital	2023	05:30:00.000+01:00	Night	69	>65	Male	Employed	Upper Limbs	0	1	0	0	Private car	On foot	Not admitted
120	Saint Luke Hospital	2023			9	<16	Female	Employed	Lower Limbs	0	0	0	1	99	99	Hospitalised	Yes	No	Yes	No		No		No	Discharged Home
121	Limbe Regional Hospital	2023	10:32:00.000+01:00	Morning	13	<16	Female	Student	Lower Limbs	0	0	0	1	99	2-3 wheeled vehicle	Not admitted
122	Limbe Regional Hospital	2023	23:30:00.000+01:00	Night	42	36-45	Female	Unemployed	Lower Limbs	0	0	0	1	99	2-3 wheeled vehicle	Not admitted
123	Limbe Regional Hospital	2023			20	16-25	Male	Employed	Upper Limbs	0	1	0	0	99	2-3 wheeled vehicle	Not admitted
124	Limbe Regional Hospital	2023			22	16-25	Male	Employed	Head	1	0	0	0	99	99	Not admitted
125	Limbe Regional Hospital	2023			27	26-35	Male	Employed	Head	1	0	0	0	Private car	4 wheeled vehicle (taxi, private car, bus)	Not admitted
126	Limbe Regional Hospital	2023			27	26-35	Male	Employed	Head	1	0	0	0	Private car	4 wheeled vehicle (taxi, private car, bus)	Not admitted
127	Limbe Regional Hospital	2023			41	36-45	Male	Employed	Lower Limbs and Upper Limbs	0	1	0	1	99	99	Not admitted
128	Limbe Regional Hospital	2023			21	16-25	Female	Student	Head	1	0	0	0	99	99	Not admitted
129	Limbe Regional Hospital	2023			23	16-25	Female	Unemployed	Lower Limbs and Upper Limbs	0	1	0	1	99	2-3 wheeled vehicle	Not admitted
130	Limbe Regional Hospital	2023			41	36-45	Male	Employed	Head	1	0	0	0	99	4 wheeled vehicle (taxi, private car, bus)	Not admitted
131	Limbe Regional Hospital	2023			60	56-65	Female	Employed	Lower Limbs	0	0	0	1	99	99	Not admitted
132	Limbe Regional Hospital	2023			25	16-25	Male	Unemployed	Head	1	0	0	0	99	2-3 wheeled vehicle	Not admitted
133	Limbe Regional Hospital	2023			37	36-45	Male	Employed	Upper Limbs	0	1	0	0	99	2-3 wheeled vehicle	Not admitted
134	Limbe Regional Hospital	2023			36	36-45	Male	Employed	Head	1	0	0	0	99	2-3 wheeled vehicle	Not admitted
135	Limbe Regional Hospital	2023			37	36-45	Male	Employed	Upper Limbs	0	1	0	0	99	2-3 wheeled vehicle	Not admitted
136	Limbe Regional Hospital	2023			37	36-45	Female	Employed	Upper Limbs	0	1	0	0	99	99	Not admitted
137	Limbe Regional Hospital	2023	20:09:00.000+01:00	Night	23	16-25	Female	Student	Thorax/ Abdomen	0	0	1	0	99	99	Not admitted
138	Limbe Regional Hospital	2023			23	16-25	Female	Student	Lower Limbs, Upper limbs and Thorax/ Abdomen	0	1	1	1	99	99	Not admitted
139	Limbe Regional Hospital	2023			36	36-45	Female	Employed	Lower Limbs	0	0	0	1	99	99	Not admitted
140	Limbe Regional Hospital	2023			29	26-35	Male	Employed	Upper Limbs	0	1	0	0	Private car	On foot	Not admitted
141	Limbe Regional Hospital	2023			33	26-35	Male	Unemployed	Head	1	0	0	0	Motorcycle	2-3 wheeled vehicle	Not admitted
142	Limbe Regional Hospital	2023			26	26-35	Male	Employed	Lower Limbs	0	0	0	1	Motorcycle	On foot	Not admitted
143	Limbe Regional Hospital	2023	12:57:00.000+01:00	Afternoon	20	16-25	Male	Unemployed	Upper Limbs	0	1	0	0	99	99	Not admitted
144	Limbe Regional Hospital	2023	08:37:00.000+01:00	Morning	33	26-35	Female	Student	Lower Limbs	0	0	0	1	99	4 wheeled vehicle (taxi, private car, bus)	Not admitted
145	Limbe Regional Hospital	2023			35	26-35	Male	Employed	Lower Limbs and Upper Limbs	0	1	0	1	Private car	4 wheeled vehicle (taxi, private car, bus)	Not admitted
146	Limbe Regional Hospital	2023			46	46-55	Male	Employed	Lower Limbs	0	0	0	1	99	99	Not admitted
147	Limbe Regional Hospital	2023			34	26-35	Male	Employed	Lower Limbs and Upper Limbs	0	1	0	1	Private car	2-3 wheeled vehicle	Not admitted
148	Limbe Regional Hospital	2023	11:37:00.000+01:00	Morning	21	16-25	Male	Employed	Lower Limbs	0	0	0	1	99	4 wheeled vehicle (taxi, private car, bus)	Not admitted
149	Limbe Regional Hospital	2023			24	16-25	Male	Unemployed	Lower Limbs	0	0	0	1	99	99	Not admitted
150	Limbe Regional Hospital	2023	22:22:00.000+01:00	Night	35	26-35	Female	Employed	Upper Limbs	0	1	0	0	99	2-3 wheeled vehicle	Not admitted
151	Limbe Regional Hospital	2023	18:32:00.000+01:00	Night	21	16-25	Male	Student	Upper Limbs	0	1	0	0	99	99	Not admitted
152	Limbe Regional Hospital	2023	20:30:00.000+01:00	Night	26	26-35	Male	Student	Upper Limbs	0	1	0	0	99	2-3 wheeled vehicle	Not admitted
153	Limbe Regional Hospital	2023	11:29:00.000+01:00	Morning	31	26-35	Male	Employed	Lower Limbs	0	0	0	1	Motorcycle	2-3 wheeled vehicle	Not admitted
154	Limbe Regional Hospital	2023			20	16-25	Male	Unemployed	Lower Limbs	0	0	0	1	99	99	Not admitted
155	Limbe Regional Hospital	2023	23:27:00.000+01:00	Night	24	16-25	Male	Employed	Head	1	0	0	0	99	99	Not admitted
156	Limbe Regional Hospital	2023	18:22:00.000+01:00	Night	32	26-35	Male	Employed	Upper Limbs	0	1	0	0	99	2-3 wheeled vehicle	Not admitted
157	Limbe Regional Hospital	2023			27	26-35	Male	Employed	Lower Limbs and Upper Limbs	0	1	0	1	99	99	Not admitted
158	Limbe Regional Hospital	2023	15:23:00.000+01:00	Afternoon	27	26-35	Male	Employed	Upper Limbs	0	1	0	0	99	2-3 wheeled vehicle	Not admitted
159	Limbe Regional Hospital	2023			30	26-35	Male	Unemployed	Lower Limbs	0	0	0	1	99	2-3 wheeled vehicle	Not admitted
160	Limbe Regional Hospital	2023			31	26-35	Male	Unemployed	Head	1	0	0	0	99	99	Not admitted
161	Limbe Regional Hospital	2023			31	26-35	Male	Employed	Lower Limbs	0	0	0	1	99	99	Not admitted
162	Limbe Regional Hospital	2023			24	16-25	Male	Employed	Lower Limbs	0	0	0	1	99	99	Not admitted
163	Limbe Regional Hospital	2023			30	26-35	Male	Employed	Head	1	0	0	0	99	99	Not admitted
164	Limbe Regional Hospital	2023	16:14:00.000+01:00	Afternoon	37	36-45	Female	Employed	Lower Limbs	0	0	0	1	99	99	Not admitted
165	Limbe Regional Hospital	2023	16:40:00.000+01:00	Afternoon	39	36-45	Male	Employed	Upper Limbs	0	1	0	0	99	4 wheeled vehicle (taxi, private car, bus)	Not admitted
166	Limbe Regional Hospital	2023	19:44:00.000+01:00	Night	36	36-45	Male	Employed	Head	1	0	0	0	99	2-3 wheeled vehicle	Not admitted
167	Limbe Regional Hospital	2023			21	16-25	Male	Employed	Lower Limbs and Upper Limbs	0	1	0	1	99	99	Not admitted
168	Limbe Regional Hospital	2023			30	26-35	Male	Employed	Lower Limbs and Upper Limbs	0	1	0	1	99	4 wheeled vehicle (taxi, private car, bus)	Not admitted
169	Limbe Regional Hospital	2023	18:21:00.000+01:00	Night	31	26-35	Male	Employed	Lower Limbs	0	0	0	1	99	99	Not admitted
170	Limbe Regional Hospital	2023			27	26-35	Male	Employed	Lower Limbs	0	0	0	1	99	99	Not admitted
171	Limbe Regional Hospital	2023			42	36-45	Male	Employed	Head	1	0	0	0	99	4 wheeled vehicle (taxi, private car, bus)	Not admitted
172	Limbe Regional Hospital	2023	18:25:00.000+01:00	Night	30	26-35	Male	Employed	Lower Limbs	0	0	0	1	99	2-3 wheeled vehicle	Not admitted
173	Limbe Regional Hospital	2023	08:28:00.000+01:00	Morning	22	16-25	Female	Student	Head	1	0	0	0	99	2-3 wheeled vehicle	Not admitted
174	Limbe Regional Hospital	2023	16:25:00.000+01:00	Afternoon	21	16-25	Male	Employed	Lower Limbs	0	0	0	1	99	2-3 wheeled vehicle	Not admitted
175	Limbe Regional Hospital	2023			33	26-35	Male	Employed	Lower Limbs	0	0	0	1	99	99	Not admitted
176	Limbe Regional Hospital	2023	23:22:00.000+01:00	Night	25	16-25	Female	Employed	Lower Limbs	0	0	0	1	99	2-3 wheeled vehicle	Not admitted
177	Limbe Regional Hospital	2023	18:21:00.000+01:00	Night	20	16-25	Male	Student	Head	1	0	0	0	99	2-3 wheeled vehicle	Not admitted
178	Limbe Regional Hospital	2023			30	26-35	Male	Employed	Head	1	0	0	0	99	99	Not admitted
179	Limbe Regional Hospital	2023			19	16-25	Male	Student	Head	1	0	0	0	99	99	Not admitted
180	Limbe Regional Hospital	2023			19	16-25	Male	Employed	Lower Limbs	0	0	0	1	99	2-3 wheeled vehicle	Not admitted
181	Limbe Regional Hospital	2023	15:32:00.000+01:00	Afternoon	72	>65	Male	Employed	Lower Limbs	0	0	0	1	99	2-3 wheeled vehicle	Not admitted
182	Limbe Regional Hospital	2023	13:25:00.000+01:00	Afternoon	55	46-55	Female	Employed	Lower Limbs	0	0	0	1	99	99	Not admitted
183	Limbe Regional Hospital	2023			18	16-25	Male	Student	Thorax/ Abdomen and Upper Limbs	0	1	1	0	99	99	Not admitted
184	Limbe Regional Hospital	2023			28	26-35	Male	Employed	Lower Limbs and Upper Limbs	0	1	0	1	99	4 wheeled vehicle (taxi, private car, bus)	Not admitted
185	Limbe Regional Hospital	2023			14	<16	Male	Student	Upper Limbs	0	1	0	0	99	99	Not admitted
186	Limbe Regional Hospital	2023			24	16-25	Male	Unemployed	Lower Limbs	0	0	0	1	99	99	Not admitted
187	Limbe Regional Hospital	2023			20	16-25	Male	Unemployed	Lower Limbs	0	0	0	1	99	99	Not admitted
188	Limbe Regional Hospital	2023			46	46-55	Male	Employed	Head	1	0	0	0	99	2-3 wheeled vehicle	Not admitted
189	Limbe Regional Hospital	2023	22:02:00.000+01:00	Night	17	16-25	Female	Student	Head	1	0	0	0	99	4 wheeled vehicle (taxi, private car, bus)	Not admitted
190	Limbe Regional Hospital	2023	00:41:00.000+01:00	Night	17	16-25	Male	Student	Head	1	0	0	0	99	4 wheeled vehicle (taxi, private car, bus)	Not admitted
191	Limbe Regional Hospital	2023			7	<16	Female	Unemployed	Lower Limbs	0	0	0	1	99	4 wheeled vehicle (taxi, private car, bus)	Not admitted
192	Limbe Regional Hospital	2023			31	26-35	Male	Employed	Head	1	0	0	0	99	99	Not admitted
193	Limbe Regional Hospital	2023			27	26-35	Female	Employed	Lower Limbs	0	0	0	1	99	2-3 wheeled vehicle	Not admitted
194	Limbe Regional Hospital	2023			30	26-35	Male	Employed	Lower Limbs	0	0	0	1	99	99	Not admitted
195	Limbe Regional Hospital	2023			6	<16	Male	Unemployed	Head	1	0	0	0	99	99	Not admitted
196	Limbe Regional Hospital	2023			21	16-25	Male	Employed	Lower Limbs	0	0	0	1	99	4 wheeled vehicle (taxi, private car, bus)	Not admitted
197	Limbe Regional Hospital	2023			45	36-45	Female	Employed	Head	1	0	0	0	99	4 wheeled vehicle (taxi, private car, bus)	Not admitted
198	Limbe Regional Hospital	2023			48	46-55	Female	Employed	Upper Limbs	0	1	0	0	99	4 wheeled vehicle (taxi, private car, bus)	Not admitted
199	Limbe Regional Hospital	2023			33	26-35	Female	Employed	Head	1	0	0	0	99	2-3 wheeled vehicle	Not admitted
200	Limbe Regional Hospital	2023			50	46-55	Male	Employed	Head	1	0	0	0	99	4 wheeled vehicle (taxi, private car, bus)	Not admitted
201	Limbe Regional Hospital	2023			30	26-35	Female	Employed	Lower Limbs	0	0	0	1	99	99	Not admitted
202	Limbe Regional Hospital	2023			33	26-35	Female	Unemployed	Upper Limbs	0	1	0	0	99	2-3 wheeled vehicle	Not admitted
203	Limbe Regional Hospital	2023			30	26-35	Male	Employed	Upper Limbs	0	1	0	0	99	99	Not admitted
204	Limbe Regional Hospital	2023			23	16-25	Female	Employed	Thorax/ Abdomen	0	0	1	0	99	4 wheeled vehicle (taxi, private car, bus)	Not admitted
205	Limbe Regional Hospital	2023			30	26-35	Male	Employed	Lower Limbs	0	0	0	1	99	4 wheeled vehicle (taxi, private car, bus)	Not admitted
206	Limbe Regional Hospital	2023			40	36-45	Male	Employed	Lower Limbs	0	0	0	1	99	4 wheeled vehicle (taxi, private car, bus)	Not admitted
207	Limbe Regional Hospital	2023			46	46-55	Male	Employed	Head	1	0	0	0	99	4 wheeled vehicle (taxi, private car, bus)	Not admitted
208	Limbe Regional Hospital	2023			19	16-25	Male	Employed	Lower Limbs	0	0	0	1	99	2-3 wheeled vehicle	Not admitted
209	Limbe Regional Hospital	2023	21:03:00.000+01:00	Night	20	16-25	Male	Student	Upper Limbs	0	1	0	0	99	99	Not admitted
210	Limbe Regional Hospital	2023			24	16-25	Male	Employed	Lower Limbs and Thorax/ Abdomen	0	0	1	1	99	99	Not admitted
211	Limbe Regional Hospital	2023			26	26-35	Female	Employed	Lower Limbs	0	0	0	1	99	2-3 wheeled vehicle	Not admitted
212	Limbe Regional Hospital	2023			30	26-35	Male	Employed	Head	1	0	0	0	99	99	Not admitted
213	Limbe Regional Hospital	2023	06:51:00.000+01:00	Morning	25	16-25	Male	Unemployed	Upper Limbs	0	1	0	0	99	99	Not admitted
214	Limbe Regional Hospital	2023			29	26-35	Female	Unemployed	Head	1	0	0	0	99	99	Not admitted
215	Limbe Regional Hospital	2023			20	16-25	Female	Employed	Lower Limbs	0	0	0	1	99	99	Not admitted
216	Limbe Regional Hospital	2023	18:47:00.000+01:00	Night	40	36-45	Female	Unemployed	Lower Limbs and Upper Limbs	0	1	0	1	99	99	Not admitted
217	Limbe Regional Hospital	2023	10:35:00.000+01:00	Morning	44	36-45	Male	Employed	Head	1	0	0	0	99	99	Not admitted
218	Limbe Regional Hospital	2023	21:00:00.000+01:00	Night	41	36-45	Male	Employed	Lower Limbs	0	0	0	1	99	99	Not admitted
219	Limbe Regional Hospital	2023	21:00:00.000+01:00	Night	34	26-35	Male	Employed	Head and Upper Limbs	1	1	0	0	Motorcycle	4 wheeled vehicle (taxi, private car, bus)	Not admitted
220	Limbe Regional Hospital	2023			39	36-45	Male	Employed	Upper Limbs	0	1	0	0	99	4 wheeled vehicle (taxi, private car, bus)	Not admitted
221	Limbe Regional Hospital	2023			30	26-35	Male	Employed	Upper Limbs	0	1	0	0	99	2-3 wheeled vehicle	Not admitted
222	Limbe Regional Hospital	2023			35	26-35	Female	Employed	Lower Limbs	0	0	0	1	99	99	Not admitted
223	Limbe Regional Hospital	2023			18	16-25	Male	Employed	Lower Limbs	0	0	0	1	99	2-3 wheeled vehicle	Not admitted
224	Limbe Regional Hospital	2023			38	36-45	Male	Employed	Head	1	0	0	0	99	2-3 wheeled vehicle	Not admitted
225	Limbe Regional Hospital	2023			56	56-65	Male	Employed	Upper Limbs	0	1	0	0	99	4 wheeled vehicle (taxi, private car, bus)	Not admitted
226	Limbe Regional Hospital	2023			37	36-45	Male	Unemployed	Head	1	0	0	0	99	2-3 wheeled vehicle	Not admitted
227	Limbe Regional Hospital	2023			31	26-35	Male	Employed	Lower Limbs and Upper Limbs	0	1	0	1	99	2-3 wheeled vehicle	Not admitted
228	Limbe Regional Hospital	2023			24	16-25	Female	Employed	Lower Limbs	0	0	0	1	99	4 wheeled vehicle (taxi, private car, bus)	Not admitted
229	Saint Luke Hospital	2023			27	26-35	Male	Employed	Lower Limbs	0	0	0	1	99	99	Not admitted
230	Saint Luke Hospital	2023			18	16-25	Male	Student	Head and Lower Limbs	1	0	0	1	99	99	Hospitalised	Yes	Yes	Yes	No		No		No	Discharged Home
231	Saint Luke Hospital	2023			31	26-35	Female	Unemployed	Lower Limbs	0	0	0	1	99	2-3 wheeled vehicle	Not admitted
232	Buea Regional Hospital	2023			30	26-35	Male	Employed	Upper Limbs	0	1	0	0	99	2-3 wheeled vehicle	Not admitted
233	Limbe Regional Hospital	2023			19	16-25	Female	Student	Lower Limbs	0	0	0	1	99	2-3 wheeled vehicle	Not admitted
234	Limbe Regional Hospital	2023			23	16-25	Male	Employed	Lower Limbs	0	0	0	1	99	2-3 wheeled vehicle	Not admitted
235	Limbe Regional Hospital	2023			37	36-45	Male	Unemployed	Thorax/ Abdomen	0	0	1	0	99	2-3 wheeled vehicle	Not admitted
236	Limbe Regional Hospital	2023			26	26-35	Male	Employed	Head	1	0	0	0	99	4 wheeled vehicle (taxi, private car, bus)	Not admitted
237	Limbe Regional Hospital	2023			3	<16	Female	Unemployed	Lower Limbs	0	0	0	1	99	4 wheeled vehicle (taxi, private car, bus)	Not admitted
238	Limbe Regional Hospital	2023			51	46-55	Female	Employed	Lower Limbs	0	0	0	1	99	4 wheeled vehicle (taxi, private car, bus)	Not admitted
239	Limbe Regional Hospital	2023			49	46-55	Male	Employed	Lower Limbs	0	0	0	1	99	4 wheeled vehicle (taxi, private car, bus)	Not admitted
240	Limbe Regional Hospital	2023	08:30:00.000+01:00	Morning	24	16-25	Male	Employed	Lower Limbs	0	0	0	1	99	4 wheeled vehicle (taxi, private car, bus)	Not admitted
241	Limbe Regional Hospital	2023			13	<16	Male	Student	Upper Limbs	0	1	0	0	99	4 wheeled vehicle (taxi, private car, bus)	Not admitted
242	Limbe Regional Hospital	2023			37	36-45	Female	Employed	Lower Limbs	0	0	0	1	99	4 wheeled vehicle (taxi, private car, bus)	Not admitted
243	Limbe Regional Hospital	2023			25	16-25	Male	Employed	Lower Limbs	0	0	0	1	99	2-3 wheeled vehicle	Not admitted
244	Limbe Regional Hospital	2023			45	36-45	Female	Employed	Upper Limbs	0	1	0	0	99	2-3 wheeled vehicle	Not admitted
245	Limbe Regional Hospital	2023	17:00:00.000+01:00	Afternoon	21	16-25	Male	Student	Head	1	0	0	0	99	2-3 wheeled vehicle	Referred
246	Limbe Regional Hospital	2023	10:00:00.000+01:00	Morning	21	16-25	Male	Employed	Lower Limbs	0	0	0	1	99	2-3 wheeled vehicle	Not admitted
247	Limbe Regional Hospital	2023			23	16-25	Male	Employed	Lower Limbs	0	0	0	1	99	4 wheeled vehicle (taxi, private car, bus)	Referred
248	Limbe Regional Hospital	2023			19	16-25	Male	Unemployed	Head	1	0	0	0	99	4 wheeled vehicle (taxi, private car, bus)	Not admitted
249	Limbe Regional Hospital	2023	18:36:00.000+01:00	Night	31	26-35	Male	Employed	Head	1	0	0	0	99	2-3 wheeled vehicle	Not admitted
250	Limbe Regional Hospital	2023	18:09:00.000+01:00	Night	27	26-35	Male	Employed	Lower Limbs	0	0	0	1	99	2-3 wheeled vehicle	Not admitted
251	Limbe Regional Hospital	2023	07:07:00.000+01:00	Morning	21	16-25	Male	Employed	Head	1	0	0	0	99	99	Not admitted
252	Limbe Regional Hospital	2023	09:05:00.000+01:00	Morning	21	16-25	Male	Employed	Lower Limbs	0	0	0	1	99	2-3 wheeled vehicle	Not admitted
253	Limbe Regional Hospital	2023	13:04:00.000+01:00	Afternoon	51	46-55	Male	Employed	Lower Limbs	0	0	0	1	99	2-3 wheeled vehicle	Not admitted
254	Limbe Regional Hospital	2023			27	26-35	Male	Employed	Thorax/ Abdomen	0	0	1	0	99	4 wheeled vehicle (taxi, private car, bus)	Not admitted
255	Limbe Regional Hospital	2023			31	26-35	Female	Employed	Upper Limbs	0	1	0	0	99	4 wheeled vehicle (taxi, private car, bus)	Not admitted
256	Limbe Regional Hospital	2023	21:00:00.000+01:00	Night	56	56-65	Male	Employed	Upper Limbs	0	1	0	0	99	99	Not admitted
257	Limbe Regional Hospital	2023	16:00:00.000+01:00	Afternoon	42	36-45	Male	Employed	Head	1	0	0	0	99	4 wheeled vehicle (taxi, private car, bus)	Not admitted
258	Limbe Regional Hospital	2023	14:55:00.000+01:00	Afternoon	45	36-45	Male	Employed	Thorax/ Abdomen	0	0	1	0	99	99	Not admitted
259	Limbe Regional Hospital	2023	13:53:00.000+01:00	Afternoon	29	26-35	Male	Employed	Upper Limbs	0	1	0	0	99	2-3 wheeled vehicle	Not admitted
260	Limbe Regional Hospital	2023			47	46-55	Male	Employed	Lower Limbs	0	0	0	1	99	2-3 wheeled vehicle	Not admitted
261	Limbe Regional Hospital	2023	14:49:00.000+01:00	Afternoon	30	26-35	Male	Employed	Head	1	0	0	0	99	4 wheeled vehicle (taxi, private car, bus)	Not admitted
262	Limbe Regional Hospital	2023			40	36-45	Female	Employed	Lower Limbs	0	0	0	1	99	99	Not admitted
263	Limbe Regional Hospital	2023			18	16-25	Male	Employed	Lower Limbs	0	0	0	1	99	2-3 wheeled vehicle	Not admitted
264	Limbe Regional Hospital	2023			32	26-35	Male	Employed	Lower Limbs and Upper Limbs	0	1	0	1	99	4 wheeled vehicle (taxi, private car, bus)	Not admitted
265	Limbe Regional Hospital	2023			23	16-25	Male	Unemployed	Head	1	0	0	0	99	2-3 wheeled vehicle	Not admitted
266	Limbe Regional Hospital	2023	21:42:00.000+01:00	Night	24	16-25	Male	Employed	Lower Limbs	0	0	0	1	99	2-3 wheeled vehicle	Not admitted
267	Limbe Regional Hospital	2023			27	26-35	Female	Employed	Head	1	0	0	0	99	4 wheeled vehicle (taxi, private car, bus)	Not admitted
268	Limbe Regional Hospital	2023			32	26-35	Female	Employed	Lower Limbs	0	0	0	1	99	4 wheeled vehicle (taxi, private car, bus)	Not admitted
269	Limbe Regional Hospital	2023			27	26-35	Male	Employed	Lower Limbs	0	0	0	1	99	2-3 wheeled vehicle	Not admitted
270	Limbe Regional Hospital	2023	20:31:00.000+01:00	Night	26	26-35	Male	Employed	Upper Limbs	0	1	0	0	99	99	Not admitted
271	Limbe Regional Hospital	2023			22	16-25	Male	Student	Upper Limbs	0	1	0	0	99	4 wheeled vehicle (taxi, private car, bus)	Not admitted
272	Limbe Regional Hospital	2023	22:28:00.000+01:00	Night	29	26-35	Male	Employed	Lower Limbs and Upper Limbs	0	1	0	1	99	2-3 wheeled vehicle	Not admitted
273	Limbe Regional Hospital	2023			23	16-25	Male	Employed	Lower Limbs and Upper Limbs	0	1	0	1	99	99	Not admitted
274	Limbe Regional Hospital	2023			35	26-35	Male	Employed	Head	1	0	0	0	99	99	Hospitalised	Yes	Yes	No	No		No		Yes	Discharged Home
275	Limbe Regional Hospital	2023			32	26-35	Male	Employed	Head	1	0	0	0	99	99	Not admitted
276	Limbe Regional Hospital	2023			30	26-35	Male	Employed	Lower Limbs	0	0	0	1	99	99	Not admitted
277	Limbe Regional Hospital	2023	17:19:00.000+01:00	Afternoon	25	16-25	Female	Employed	Lower Limbs	0	0	0	1	99	2-3 wheeled vehicle	Not admitted
278	Limbe Regional Hospital	2023	17:17:00.000+01:00	Afternoon	61	56-65	Male	Unemployed	Lower Limbs	0	0	0	1	99	2-3 wheeled vehicle	Not admitted
279	Limbe Regional Hospital	2023	18:07:00.000+01:00	Night	46	46-55	Male	Employed	Thorax/ Abdomen	0	0	1	0	99	99	Not admitted
280	Limbe Regional Hospital	2023	18:15:00.000+01:00	Night	30	26-35	Female	Employed	Lower Limbs	0	0	0	1	99	99	Not admitted
281	Limbe Regional Hospital	2023			49	46-55	Male	Unemployed	Upper Limbs	0	1	0	0	99	4 wheeled vehicle (taxi, private car, bus)	Not admitted
282	Limbe Regional Hospital	2023			28	26-35	Male	Employed	Upper Limbs	0	1	0	0	99	4 wheeled vehicle (taxi, private car, bus)	Not admitted
283	Limbe Regional Hospital	2023			26	26-35	Male	Employed	Lower Limbs	0	0	0	1	99	2-3 wheeled vehicle	Not admitted
284	Limbe Regional Hospital	2023			38	36-45	Male	Employed	Lower Limbs	0	0	0	1	99	4 wheeled vehicle (taxi, private car, bus)	Not admitted
285	Limbe Regional Hospital	2023			38	36-45	Female	Unemployed	Lower Limbs	0	0	0	1	99	4 wheeled vehicle (taxi, private car, bus)	Not admitted
286	Limbe Regional Hospital	2023			26	26-35	Female	Student	Lower Limbs	0	0	0	1	99	4 wheeled vehicle (taxi, private car, bus)	Not admitted
287	Limbe Regional Hospital	2023			34	26-35	Female	Employed	Lower Limbs	0	0	0	1	99	99	Hospitalised	Yes	Yes	Yes	No		No		No	Discharged Home
288	Limbe Regional Hospital	2023	18:03:00.000+01:00	Night	19	16-25	Female	Employed	Lower Limbs	0	0	0	1	99	99	Not admitted
289	Limbe Regional Hospital	2023	16:53:00.000+01:00	Afternoon	30	26-35	Male	Employed	Lower Limbs	0	0	0	1	99	4 wheeled vehicle (taxi, private car, bus)	Not admitted
290	Limbe Regional Hospital	2023			26	26-35	Male	Unemployed	Lower Limbs	0	0	0	1	Motorcycle	99	Hospitalised	Yes	Yes	Yes	No		No		No	Discharged Home
291	Limbe Regional Hospital	2023	17:59:00.000+01:00	Afternoon	33	26-35	Male	Employed	Upper Limbs	0	1	0	0	99	2-3 wheeled vehicle	Not admitted
292	Limbe Regional Hospital	2023			18	16-25	Male	Employed	Head	1	0	0	0	99	99	Not admitted
293	Limbe Regional Hospital	2023	22:57:00.000+01:00	Night	52	46-55	Male	Employed	Head	1	0	0	0	99	2-3 wheeled vehicle	Not admitted
294	Limbe Regional Hospital	2023			28	26-35	Male	Employed	Head	1	0	0	0	99	99	Not admitted
295	Limbe Regional Hospital	2023	19:06:00.000+01:00	Night	30	26-35	Male	Employed	Lower Limbs	0	0	0	1	99	2-3 wheeled vehicle	Not admitted
296	Limbe Regional Hospital	2023	15:03:00.000+01:00	Afternoon	16	16-25	Male	Student	Lower Limbs	0	0	0	1	99	2-3 wheeled vehicle	Not admitted
297	Limbe Regional Hospital	2023			54	46-55	Male	Employed	Lower Limbs	0	0	0	1	99	99	Not admitted
298	Limbe Regional Hospital	2023	16:12:00.000+01:00	Afternoon	19	16-25	Male	Unemployed	Head	1	0	0	0	99	4 wheeled vehicle (taxi, private car, bus)	Not admitted
299	Limbe Regional Hospital	2023	01:29:00.000+01:00	Night	35	26-35	Female	Student	Lower Limbs	0	0	0	1	Motorcycle	4 wheeled vehicle (taxi, private car, bus)	Not admitted
300	Limbe Regional Hospital	2023	01:09:00.000+01:00	Night	26	26-35	Male	Unemployed	Head	1	0	0	0	99	2-3 wheeled vehicle	Not admitted
301	Limbe Regional Hospital	2023			31	26-35	Male	Employed	Lower Limbs	0	0	0	1	99	4 wheeled vehicle (taxi, private car, bus)	Not admitted
302	Limbe Regional Hospital	2023			53	46-55	Female	Unemployed	Upper Limbs	0	1	0	0	99	2-3 wheeled vehicle	Not admitted
303	Limbe Regional Hospital	2023			42	36-45	Male	Employed	Upper Limbs	0	1	0	0	99	2-3 wheeled vehicle	Not admitted
304	Limbe Regional Hospital	2023			26	26-35	Male	Employed	Lower Limbs	0	0	0	1	99	2-3 wheeled vehicle	Not admitted
305	Limbe Regional Hospital	2023			34	26-35	Male	Unemployed	Lower Limbs	0	0	0	1	99	2-3 wheeled vehicle	Not admitted
306	Limbe Regional Hospital	2023			80	>65	Female	Employed	Lower Limbs	0	0	0	1	99	99	Not admitted
307	Limbe Regional Hospital	2023			24	16-25	Male	Employed	Head	1	0	0	0	99	2-3 wheeled vehicle	Not admitted
308	Limbe Regional Hospital	2023			58	56-65	Male	Unemployed	Lower Limbs	0	0	0	1	99	4 wheeled vehicle (taxi, private car, bus)	Not admitted
309	Limbe Regional Hospital	2023			61	56-65	Male	Employed	Lower Limbs and Upper Limbs	0	1	0	1	99	4 wheeled vehicle (taxi, private car, bus)	Not admitted
310	Limbe Regional Hospital	2023			49	46-55	Male	Employed	Lower Limbs and Upper Limbs	0	1	0	1	99	2-3 wheeled vehicle	Not admitted
311	Limbe Regional Hospital	2023	18:00:00.000+01:00	Night	27	26-35	Male	Employed	Lower Limbs	0	0	0	1	99	2-3 wheeled vehicle	Not admitted
312	Limbe Regional Hospital	2023			49	46-55	Male	Employed	Upper Limbs	0	1	0	0	99	99	Not admitted
313	Limbe Regional Hospital	2023			23	16-25	Female	Employed	Upper Limbs	0	1	0	0	99	99	Not admitted
314	Limbe Regional Hospital	2023	20:47:00.000+01:00	Night	30	26-35	Male	Employed	Lower Limbs	0	0	0	1	99	2-3 wheeled vehicle	Not admitted
315	Limbe Regional Hospital	2023			33	26-35	Male	Employed	Head	1	0	0	0	99	4 wheeled vehicle (taxi, private car, bus)	Not admitted
316	Limbe Regional Hospital	2023			44	36-45	Male	Employed	Thorax/ Abdomen	0	0	1	0	99	99	Not admitted
317	Limbe Regional Hospital	2023	13:49:00.000+01:00	Afternoon	52	46-55	Female	Employed	Lower Limbs and Upper Limbs	0	1	0	1	99	2-3 wheeled vehicle	Not admitted
318	Limbe Regional Hospital	2023	16:41:00.000+01:00	Afternoon	54	46-55	Male	Employed	Head	1	0	0	0	99	2-3 wheeled vehicle	Not admitted
319	Limbe Regional Hospital	2023	14:50:00.000+01:00	Afternoon	40	36-45	Female	Unemployed	Lower Limbs	0	0	0	1	99	2-3 wheeled vehicle	Not admitted
320	Limbe Regional Hospital	2023	13:37:00.000+01:00	Afternoon	23	16-25	Male	Employed	Upper Limbs	0	1	0	0	99	Ambulance	Not admitted
321	Limbe Regional Hospital	2023			29	26-35	Male	Unemployed	Upper Limbs	0	1	0	0	99	4 wheeled vehicle (taxi, private car, bus)	Not admitted
322	Limbe Regional Hospital	2023			30	26-35	Male	Employed	Lower Limbs	0	0	0	1	99	99	Not admitted
323	Limbe Regional Hospital	2023			26	26-35	Male	Employed	Upper Limbs	0	1	0	0	99	2-3 wheeled vehicle	Not admitted
324	Limbe Regional Hospital	2023			28	26-35	Female	Employed	Lower Limbs	0	0	0	1	99	2-3 wheeled vehicle	Not admitted
325	Limbe Regional Hospital	2023			24	16-25	Male	Student	Lower Limbs	0	0	0	1	99	99	Not admitted
326	Limbe Regional Hospital	2023	07:27:00.000+01:00	Morning	20	16-25	Female	Employed	Upper Limbs	0	1	0	0	99	99	Not admitted
327	Limbe Regional Hospital	2023	08:25:00.000+01:00	Morning	31	26-35	Male	Employed	Thorax/ Abdomen	0	0	1	0	99	4 wheeled vehicle (taxi, private car, bus)	Not admitted
328	Limbe Regional Hospital	2023	22:23:00.000+01:00	Night	50	46-55	Male	Employed	Head	1	0	0	0	99	2-3 wheeled vehicle	Not admitted
329	Limbe Regional Hospital	2023			66	>65	Male	Employed	Upper Limbs	0	1	0	0	99	4 wheeled vehicle (taxi, private car, bus)	Not admitted
330	Limbe Regional Hospital	2023			30	26-35	Male	Employed	Lower Limbs and Upper Limbs	0	1	0	1	99	99	Not admitted
331	Limbe Regional Hospital	2023			38	36-45	Male	Unemployed	Thorax/ Abdomen	0	0	1	0	99	2-3 wheeled vehicle	Not admitted
332	Limbe Regional Hospital	2023	14:17:00.000+01:00	Afternoon	25	16-25	Male	Unemployed	Lower Limbs	0	0	0	1	99	2-3 wheeled vehicle	Not admitted
333	Limbe Regional Hospital	2023	14:10:00.000+01:00	Afternoon	18	16-25	Female	Student	Lower Limbs and Upper Limbs	0	1	0	1	99	2-3 wheeled vehicle	Not admitted
334	Limbe Regional Hospital	2023	03:14:00.000+01:00	Night	37	36-45	Male	Unemployed	Lower Limbs and Upper Limbs	0	1	0	1	99	2-3 wheeled vehicle	Not admitted
335	Limbe Regional Hospital	2023	08:12:00.000+01:00	Morning	28	26-35	Female	Employed	Lower Limbs	0	0	0	1	99	4 wheeled vehicle (taxi, private car, bus)	Not admitted
336	Limbe Regional Hospital	2023			59	56-65	Male	Employed	Lower Limbs	0	0	0	1	99	2-3 wheeled vehicle	Not admitted
337	Limbe Regional Hospital	2023			60	56-65	Female	Unemployed	Lower Limbs	0	0	0	1	99	2-3 wheeled vehicle	Not admitted
338	Limbe Regional Hospital	2023			29	26-35	Female	Employed	Thorax/ Abdomen	0	0	1	0	99	2-3 wheeled vehicle	Not admitted
339	Limbe Regional Hospital	2023			34	26-35	Male	Employed	Head	1	0	0	0	99	4 wheeled vehicle (taxi, private car, bus)	Not admitted
340	Limbe Regional Hospital	2023			24	16-25	Male	Student	Upper Limbs	0	1	0	0	99	4 wheeled vehicle (taxi, private car, bus)	Not admitted
341	Limbe Regional Hospital	2023			25	16-25	Female	Student	Upper Limbs	0	1	0	0	99	2-3 wheeled vehicle	Not admitted
342	Limbe Regional Hospital	2023	09:03:00.000+01:00	Morning	27	26-35	Female	Employed	Lower Limbs	0	0	0	1	99	4 wheeled vehicle (taxi, private car, bus)	Not admitted
343	Limbe Regional Hospital	2023	00:36:00.000+01:00	Night	24	16-25	Male	Student	Lower Limbs	0	0	0	1	99	99	Not admitted
344	Limbe Regional Hospital	2023			17	16-25	Male	Student	Head	1	0	0	0	99	2-3 wheeled vehicle	Not admitted
345	Limbe Regional Hospital	2023			9	<16	Female	Unemployed	Lower Limbs	0	0	0	1	99	2-3 wheeled vehicle	Not admitted
346	Limbe Regional Hospital	2023	22:20:00.000+01:00	Night	13	<16	Female	Student	Upper Limbs	0	1	0	0	99	2-3 wheeled vehicle	Not admitted
347	Limbe Regional Hospital	2023	08:21:00.000+01:00	Morning	4	<16	Female	Unemployed	Head	1	0	0	0	99	2-3 wheeled vehicle	Not admitted
348	Limbe Regional Hospital	2023	19:39:00.000+01:00	Night	7	<16	Female	Unemployed	Upper Limbs	0	1	0	0	99	2-3 wheeled vehicle	Not admitted
349	Limbe Regional Hospital	2023	06:38:00.000+01:00	Morning	17	16-25	Male	Employed	Lower Limbs and Upper Limbs	0	1	0	1	99	2-3 wheeled vehicle	Not admitted
350	Limbe Regional Hospital	2023			31	26-35	Female	Employed	Lower Limbs and Upper Limbs	0	1	0	1	99	2-3 wheeled vehicle	Not admitted
351	Limbe Regional Hospital	2023	17:38:00.000+01:00	Afternoon	30	26-35	Male	Employed	Upper Limbs	0	1	0	0	99	2-3 wheeled vehicle	Not admitted
352	Limbe Regional Hospital	2023	17:30:00.000+01:00	Afternoon	25	16-25	Male	Employed	Upper Limbs	0	1	0	0	99	4 wheeled vehicle (taxi, private car, bus)	Not admitted
353	Limbe Regional Hospital	2023	13:00:00.000+01:00	Afternoon	37	36-45	Male	Unemployed	Lower Limbs	0	0	0	1	99	99	Not admitted
354	Limbe Regional Hospital	2023	22:08:00.000+01:00	Night	26	26-35	Male	Employed	Head	1	0	0	0	Private car	4 wheeled vehicle (taxi, private car, bus)	Not admitted
355	Limbe Regional Hospital	2023	12:26:00.000+01:00	Afternoon	23	16-25	Male	Employed	Lower Limbs	0	0	0	1	99	2-3 wheeled vehicle	Not admitted
356	Limbe Regional Hospital	2023	17:30:00.000+01:00	Afternoon	24	16-25	Male	Student	Upper Limbs	0	1	0	0	99	2-3 wheeled vehicle	Not admitted
357	Limbe Regional Hospital	2023	13:43:00.000+01:00	Afternoon	20	16-25	Male	Employed	Lower Limbs	0	0	0	1	99	2-3 wheeled vehicle	Not admitted
358	Limbe Regional Hospital	2023	14:15:00.000+01:00	Afternoon	31	26-35	Male	Employed	Lower Limbs	0	0	0	1	99	2-3 wheeled vehicle	Not admitted
359	Limbe Regional Hospital	2023	20:30:00.000+01:00	Night	23	16-25	Male	Employed	Thorax/ Abdomen	0	0	1	0	99	2-3 wheeled vehicle	Not admitted
360	Limbe Regional Hospital	2023	20:00:00.000+01:00	Night	33	26-35	Male	Employed	Upper Limbs	0	1	0	0	99	2-3 wheeled vehicle	Not admitted
361	Limbe Regional Hospital	2023	20:28:00.000+01:00	Night	6	<16	Male	Unemployed	Head	1	0	0	0	99	4 wheeled vehicle (taxi, private car, bus)	Not admitted
362	Limbe Regional Hospital	2023	18:50:00.000+01:00	Night	26	26-35	Male	Employed	Upper Limbs	0	1	0	0	99	2-3 wheeled vehicle	Not admitted
363	Limbe Regional Hospital	2023	18:15:00.000+01:00	Night	42	36-45	Male	Employed	Lower Limbs	0	0	0	1	99	2-3 wheeled vehicle	Not admitted
364	Limbe Regional Hospital	2023	22:30:00.000+01:00	Night	23	16-25	Female	Employed	Lower Limbs	0	0	0	1	99	2-3 wheeled vehicle	Not admitted
365	Limbe Regional Hospital	2023			5	<16	Female	Unemployed	Upper Limbs	0	1	0	0	99	4 wheeled vehicle (taxi, private car, bus)	Not admitted
366	Limbe Regional Hospital	2023	14:30:00.000+01:00	Afternoon	50	46-55	Male	Employed	Lower Limbs	0	0	0	1	99	2-3 wheeled vehicle	Not admitted
367	Limbe Regional Hospital	2023	14:28:00.000+01:00	Afternoon	26	26-35	Male	Employed	Upper Limbs	0	1	0	0	99	2-3 wheeled vehicle	Not admitted
368	Limbe Regional Hospital	2023	15:00:00.000+01:00	Afternoon	36	36-45	Female	Employed	Thorax/ Abdomen	0	0	1	0	99	2-3 wheeled vehicle	Not admitted
369	Limbe Regional Hospital	2023			29	26-35	Female	Employed	Lower Limbs	0	0	0	1	99	4 wheeled vehicle (taxi, private car, bus)	Not admitted
370	Limbe Regional Hospital	2023	23:33:00.000+01:00	Night	27	26-35	Male	Employed	Lower Limbs and Upper Limbs	0	1	0	1	99	2-3 wheeled vehicle	Not admitted
371	Limbe Regional Hospital	2023	02:01:00.000+01:00	Night	20	16-25	Male	Employed	Head	1	0	0	0	99	99	Not admitted
372	Limbe Regional Hospital	2023	22:06:00.000+01:00	Night	30	26-35	Male	Employed	Lower Limbs and Upper Limbs	0	1	0	1	Motorcycle	4 wheeled vehicle (taxi, private car, bus)	Not admitted
373	Limbe Regional Hospital	2023	19:41:00.000+01:00	Night	31	26-35	Female	Employed	Head and Lower Limbs	1	0	0	1	99	99	Not admitted
374	Limbe Regional Hospital	2023			19	16-25	Male	Student	Thorax/ Abdomen	0	0	1	0	99	2-3 wheeled vehicle	Not admitted
375	Limbe Regional Hospital	2023	21:29:00.000+01:00	Night	48	46-55	Male	Student	Upper Limbs	0	1	0	0	99	99	Not admitted
376	Limbe Regional Hospital	2023	21:18:00.000+01:00	Night	21	16-25	Male	Student	Upper Limbs	0	1	0	0	99	99	Not admitted
377	Limbe Regional Hospital	2023	21:50:00.000+01:00	Night	28	26-35	Male	Employed	Upper Limbs	0	1	0	0	Motorcycle	4 wheeled vehicle (taxi, private car, bus)	Not admitted
378	Limbe Regional Hospital	2023	21:49:00.000+01:00	Night	16	16-25	Male	Student	Lower Limbs	0	0	0	1	99	2-3 wheeled vehicle	Not admitted
379	Limbe Regional Hospital	2023			55	46-55	Male	Employed	Lower Limbs	0	0	0	1	99	2-3 wheeled vehicle	Not admitted
380	Limbe Regional Hospital	2023			44	36-45	Male	Employed	Upper Limbs	0	1	0	0	99	2-3 wheeled vehicle	Not admitted
381	Limbe Regional Hospital	2023			21	16-25	Male	Employed	Lower Limbs	0	0	0	1	99	2-3 wheeled vehicle	Not admitted
382	Limbe Regional Hospital	2023	13:01:00.000+01:00	Afternoon	27	26-35	Male	Employed	Head	1	0	0	0	99	4 wheeled vehicle (taxi, private car, bus)	Hospitalised	Yes	No	No	No		No		No	Discharged Home
383	Limbe Regional Hospital	2023	20:45:00.000+01:00	Night	21	16-25	Male	Employed	Upper Limbs	0	1	0	0	99	4 wheeled vehicle (taxi, private car, bus)	Not admitted
384	Limbe Regional Hospital	2023	14:36:00.000+01:00	Afternoon	18	16-25	Male	Employed	Lower Limbs	0	0	0	1	99	4 wheeled vehicle (taxi, private car, bus)	Not admitted
385	Limbe Regional Hospital	2023	13:01:00.000+01:00	Afternoon	26	26-35	Female	Student	Lower Limbs	0	0	0	1	99	4 wheeled vehicle (taxi, private car, bus)	Not admitted
386	Limbe Regional Hospital	2023	12:45:00.000+01:00	Afternoon	24	16-25	Male	Employed	Lower Limbs	0	0	0	1	99	99	Not admitted
387	Limbe Regional Hospital	2023			39	36-45	Female	Employed	Lower Limbs	0	0	0	1	99	99	Not admitted
388	Limbe Regional Hospital	2023	20:35:00.000+01:00	Night	6	<16	Male	Unemployed	Lower Limbs	0	0	0	1	99	99	Not admitted
389	Limbe Regional Hospital	2023	19:31:00.000+01:00	Night	19	16-25	Female	Student	Thorax/ Abdomen	0	0	1	0	99	99	Not admitted
390	Limbe Regional Hospital	2023	19:30:00.000+01:00	Night	18	16-25	Male	Employed	Lower Limbs	0	0	0	1	99	99	Not admitted
391	Limbe Regional Hospital	2023	00:32:00.000+01:00	Night	12	<16	Male	Student	Thorax/ Abdomen	0	0	1	0	99	99	Not admitted
392	Limbe Regional Hospital	2023	01:25:00.000+01:00	Night	22	16-25	Male	Employed	Upper Limbs	0	1	0	0	99	99	Not admitted
393	Limbe Regional Hospital	2023	20:21:00.000+01:00	Night	22	16-25	Female	Employed	Lower Limbs	0	0	0	1	99	99	Not admitted
394	Limbe Regional Hospital	2023	19:00:00.000+01:00	Night	12	<16	Female	Student	Lower Limbs	0	0	0	1	99	99	Not admitted
395	Limbe Regional Hospital	2023	13:22:00.000+01:00	Afternoon	53	46-55	Male	Employed	Lower Limbs	0	0	0	1	99	99	Not admitted
396	Limbe Regional Hospital	2023			28	26-35	Male	Employed	Lower Limbs and Upper Limbs	0	1	0	1	99	99	Not admitted
397	Limbe Regional Hospital	2023	17:52:00.000+01:00	Afternoon	20	16-25	Male	Student	Upper Limbs	0	1	0	0	99	99	Not admitted
398	Limbe Regional Hospital	2023	20:07:00.000+01:00	Night	56	56-65	Male	Employed	Thorax/ Abdomen	0	0	1	0	99	99	Not admitted
399	Limbe Regional Hospital	2023			23	16-25	Male	Employed	Lower Limbs and Upper Limbs	0	1	0	1	99	99	Not admitted
400	Limbe Regional Hospital	2023			29	26-35	Female	Employed	Lower Limbs	0	0	0	1	99	2-3 wheeled vehicle	Not admitted
401	Limbe Regional Hospital	2023			24	16-25	Female	Employed	Upper Limbs	0	1	0	0	99	99	Not admitted
402	Limbe Regional Hospital	2023			46	46-55	Male	Employed	Lower Limbs	0	0	0	1	99	99	Not admitted
403	Limbe Regional Hospital	2023			50	46-55	Male	Employed	Lower Limbs	0	0	0	1	99	99	Not admitted
404	Limbe Regional Hospital	2023			1	<16	Male	Unemployed	Upper Limbs	0	1	0	0	99	99	Not admitted
405	Limbe Regional Hospital	2023			26	26-35	Female	Employed	Lower Limbs, Upper limbs and Thorax/ Abdomen	0	1	1	1	99	2-3 wheeled vehicle	Not admitted
406	Limbe Regional Hospital	2023	11:40:00.000+01:00	Morning	52	46-55	Male	Employed	Lower Limbs	0	0	0	1	99	99	Not admitted
407	Limbe Regional Hospital	2023			19	16-25	Male	Employed	Lower Limbs	0	0	0	1	99	99	Not admitted
408	Limbe Regional Hospital	2023			31	26-35	Male	Employed	Lower Limbs	0	0	0	1	99	4 wheeled vehicle (taxi, private car, bus)	Not admitted
409	Limbe Regional Hospital	2023			41	36-45	Female	Employed	Lower Limbs and Upper Limbs	0	1	0	1	99	99	Not admitted
410	Limbe Regional Hospital	2023			63	56-65	Female	Retired	Lower Limbs and Upper Limbs	0	1	0	1	99	99	Not admitted
411	Limbe Regional Hospital	2023			39	36-45	Male	Employed	Lower Limbs	0	0	0	1	99	99	Not admitted
412	Limbe Regional Hospital	2023			37	36-45	Male	Employed	Lower Limbs	0	0	0	1	99	99	Not admitted
413	Limbe Regional Hospital	2023			41	36-45	Male	Employed	Lower Limbs	0	0	0	1	99	99	Not admitted
414	Limbe Regional Hospital	2023			41	36-45	Male	Employed	Lower Limbs	0	0	0	1	99	99	Not admitted
415	Limbe Regional Hospital	2023			23	16-25	Female	Employed	Lower Limbs	0	0	0	1	99	99	Not admitted
416	Limbe Regional Hospital	2023			29	26-35	Female	Employed	Thorax/ Abdomen	0	0	1	0	99	2-3 wheeled vehicle	Not admitted
417	Limbe Regional Hospital	2023			49	46-55	Male	Employed	Lower Limbs	0	0	0	1	99	99	Not admitted
418	Limbe Regional Hospital	2023			21	16-25	Male	Employed	Head	1	0	0	0	99	99	Not admitted
419	Limbe Regional Hospital	2023			29	26-35	Male	Employed	Thorax/ Abdomen and Upper Limbs	0	1	1	0	99	99	Not admitted
420	Limbe Regional Hospital	2023			50	46-55	Male	Employed	Lower Limbs	0	0	0	1	99	99	Not admitted
421	Limbe Regional Hospital	2023			40	36-45	Male	Employed	Lower Limbs and Upper Limbs	0	1	0	1	99	99	Not admitted
422	Limbe Regional Hospital	2023			50	46-55	Male	Employed	Upper Limbs	0	1	0	0	99	99	Not admitted
423	Limbe Regional Hospital	2023			33	26-35	Male	Employed	Lower Limbs	0	0	0	1	99	4 wheeled vehicle (taxi, private car, bus)	Not admitted
424	Limbe Regional Hospital	2023			22	16-25	Male	Employed	Lower Limbs	0	0	0	1	99	99	Not admitted
425	Limbe Regional Hospital	2023			24	16-25	Male	Employed	Lower Limbs	0	0	0	1	99	99	Not admitted
426	Limbe Regional Hospital	2023			46	46-55	Male	Employed	Head	1	0	0	0	99	99	Not admitted
427	Limbe Regional Hospital	2023			20	16-25	Female	Student	Lower Limbs	0	0	0	1	99	99	Not admitted
428	Limbe Regional Hospital	2023			20	16-25	Male	Employed	Lower Limbs	0	0	0	1	99	99	Not admitted
429	Limbe Regional Hospital	2023			26	26-35	Female	Unemployed	Thorax/ Abdomen and Upper Limbs	0	1	1	0	99	4 wheeled vehicle (taxi, private car, bus)	Not admitted
430	Limbe Regional Hospital	2023			31	26-35	Female	Employed	Lower Limbs	0	0	0	1	99	4 wheeled vehicle (taxi, private car, bus)	Not admitted
431	Limbe Regional Hospital	2023			49	46-55	Female	Unemployed	Lower Limbs and Upper Limbs	0	1	0	1	99	99	Not admitted
432	Limbe Regional Hospital	2023			37	36-45	Female	Employed	Lower Limbs and Upper Limbs	0	1	0	1	99	99	Not admitted
433	Limbe Regional Hospital	2023			34	26-35	Female	Employed	Lower Limbs and Upper Limbs	0	1	0	1	99	99	Not admitted
434	Limbe Regional Hospital	2023			24	16-25	Male	Employed	Thorax/ Abdomen	0	0	1	0	99	99	Not admitted
435	Limbe Regional Hospital	2023			42	36-45	Female	Employed	Lower Limbs	0	0	0	1	99	99	Not admitted
436	Limbe Regional Hospital	2023			69	>65	Male	Employed	Head	1	0	0	0	99	99	Not admitted
437	Limbe Regional Hospital	2023			65	56-65	Male	Employed	Lower Limbs and Upper Limbs	0	1	0	1	99	99	Not admitted
438	Limbe Regional Hospital	2023			39	36-45	Male	Employed	Lower Limbs	0	0	0	1	99	99	Not admitted
439	Limbe Regional Hospital	2023			25	16-25	Male	Employed	Lower Limbs and Upper Limbs	0	1	0	1	99	99	Not admitted
440	Limbe Regional Hospital	2023	20:25:00.000+01:00	Night	24	16-25	Female	Unemployed	Lower Limbs and Upper Limbs	0	1	0	1	99	99	Not admitted
441	Limbe Regional Hospital	2023	22:23:00.000+01:00	Night	21	16-25	Male	Employed	Lower Limbs	0	0	0	1	99	99	Not admitted
442	Limbe Regional Hospital	2023	20:24:00.000+01:00	Night	25	16-25	Male	Employed	Lower Limbs and Upper Limbs	0	1	0	1	99	99	Not admitted
443	Limbe Regional Hospital	2023			22	16-25	Male	Student	Upper Limbs	0	1	0	0	99	99	Not admitted
444	Limbe Regional Hospital	2023			31	26-35	Male	Employed	Upper Limbs	0	1	0	0	99	99	Not admitted
445	Limbe Regional Hospital	2023			27	26-35	Female	Student	Head	1	0	0	0	99	99	Not admitted
446	Limbe Regional Hospital	2023			30	26-35	Male	Employed	Upper Limbs	0	1	0	0	99	2-3 wheeled vehicle	Not admitted
447	Limbe Regional Hospital	2023			26	26-35	Male	Student	Head	1	0	0	0	99	2-3 wheeled vehicle	Not admitted
448	Limbe Regional Hospital	2023			25	16-25	Male	Employed	Head	1	0	0	0	99	99	Not admitted
449	Limbe Regional Hospital	2023	23:27:00.000+01:00	Night	15	<16	Male	Student	Lower Limbs	0	0	0	1	99	99	Not admitted
450	Limbe Regional Hospital	2023	08:22:00.000+01:00	Morning	15	<16	Female	Student	Lower Limbs	0	0	0	1	99	99	Not admitted
451	Limbe Regional Hospital	2023	17:56:00.000+01:00	Afternoon	16	16-25	Male	Student	Lower Limbs and Upper Limbs	0	1	0	1	99	99	Not admitted
452	Limbe Regional Hospital	2023			9	<16	Male	Unemployed	Upper Limbs	0	1	0	0	99	99	Not admitted
453	Limbe Regional Hospital	2023	07:30:00.000+01:00	Morning	8	<16	Female	Unemployed	Lower Limbs and Upper Limbs	0	1	0	1	99	99	Not admitted
454	Limbe Regional Hospital	2023			24	16-25	Male	Employed	Lower Limbs	0	0	0	1	99	99	Not admitted
455	Limbe Regional Hospital	2023	09:05:00.000+01:00	Morning	8	<16	Male	Unemployed	Upper Limbs	0	1	0	0	99	99	Not admitted
456	Limbe Regional Hospital	2023	18:03:00.000+01:00	Night	10	<16	Male	Student	Lower Limbs	0	0	0	1	99	99	Not admitted
457	Limbe Regional Hospital	2023			17	16-25	Female	Student	Thorax/ Abdomen	0	0	1	0	99	99	Not admitted
458	Limbe Regional Hospital	2023	21:39:00.000+01:00	Night	13	<16	Female	Student	Lower Limbs	0	0	0	1	99	99	Not admitted
459	Limbe Regional Hospital	2023			26	26-35	Female	Employed	Lower Limbs	0	0	0	1	99	2-3 wheeled vehicle	Not admitted
460	Limbe Regional Hospital	2023	16:22:00.000+01:00	Afternoon	50	46-55	Male	Unemployed	Head	1	0	0	0	99	99	Not admitted
461	Limbe Regional Hospital	2023			25	16-25	Male	Employed	Lower Limbs	0	0	0	1	99	99	Not admitted
462	Limbe Regional Hospital	2023			15	<16	Female	Student	Lower Limbs	0	0	0	1	99	99	Not admitted
463	Limbe Regional Hospital	2023	16:36:00.000+01:00	Afternoon	36	36-45	Male	Employed	Lower Limbs	0	0	0	1	99	99	Not admitted
464	Limbe Regional Hospital	2023	14:53:00.000+01:00	Afternoon	18	16-25	Male	Employed	Lower Limbs	0	0	0	1	99	99	Not admitted
465	Limbe Regional Hospital	2023			19	16-25	Female	Student	Lower Limbs	0	0	0	1	99	99	Not admitted
466	Limbe Regional Hospital	2023	14:01:00.000+01:00	Afternoon	27	26-35	Male	Employed	Upper Limbs	0	1	0	0	99	2-3 wheeled vehicle	Not admitted
467	Limbe Regional Hospital	2023	11:29:00.000+01:00	Morning	28	26-35	Male	Employed	Upper Limbs	0	1	0	0	Private car	2-3 wheeled vehicle	Not admitted
468	Limbe Regional Hospital	2023			27	26-35	Male	Employed	Upper Limbs	0	1	0	0	99	2-3 wheeled vehicle	Not admitted
469	Limbe Regional Hospital	2023	18:26:00.000+01:00	Night	18	16-25	Male	Student	Head	1	0	0	0	99	99	Not admitted
470	Limbe Regional Hospital	2023	04:24:00.000+01:00	Night	15	<16	Male	Student	Thorax/ Abdomen	0	0	1	0	99	99	Not admitted
471	Limbe Regional Hospital	2023	09:22:00.000+01:00	Morning	30	26-35	Male	Employed	Lower Limbs	0	0	0	1	99	4 wheeled vehicle (taxi, private car, bus)	Not admitted
472	Limbe Regional Hospital	2023			30	26-35	Male	Employed	Lower Limbs and Upper Limbs	0	1	0	1	99	2-3 wheeled vehicle	Not admitted
473	Limbe Regional Hospital	2023	10:18:00.000+01:00	Morning	42	36-45	Female	Employed	Lower Limbs	0	0	0	1	99	99	Not admitted
474	Limbe Regional Hospital	2023	10:17:00.000+01:00	Morning	35	26-35	Male	Employed	Lower Limbs	0	0	0	1	99	99	Not admitted
475	Limbe Regional Hospital	2023			15	<16	Male	Student	Lower Limbs	0	0	0	1	99	99	Not admitted
476	Limbe Regional Hospital	2023			8	<16	Male	Student	Lower Limbs	0	0	0	1	99	99	Not admitted
477	Limbe Regional Hospital	2023			12	<16	Male	Student	Lower Limbs	0	0	0	1	99	99	Not admitted
478	Limbe Regional Hospital	2023	07:06:00.000+01:00	Morning	42	36-45	Male	Employed	Lower Limbs	0	0	0	1	99	99	Hospitalised	Yes	Yes	Yes	No		No		No	Discharged Home
479	Limbe Regional Hospital	2023	04:03:00.000+01:00	Night	37	36-45	Female	Employed	Lower Limbs	0	0	0	1	99	99	Not admitted
480	Limbe Regional Hospital	2023			33	26-35	Male	Employed	Lower Limbs, Upper limbs and Thorax/ Abdomen	0	1	1	1	99	4 wheeled vehicle (taxi, private car, bus)	Not admitted
481	Limbe Regional Hospital	2023			33	26-35	Male	Employed	Lower Limbs and Upper Limbs	0	1	0	1	99	2-3 wheeled vehicle	Not admitted
482	Limbe Regional Hospital	2023			27	26-35	Female	Employed	Lower Limbs	0	0	0	1	99	99	Not admitted
483	Limbe Regional Hospital	2023			30	26-35	Male	Employed	Lower Limbs	0	0	0	1	99	2-3 wheeled vehicle	Not admitted
484	Limbe Regional Hospital	2023			41	36-45	Male	Employed	Lower Limbs	0	0	0	1	99	99	Not admitted
485	Limbe Regional Hospital	2023			22	16-25	Male	Employed	Lower Limbs	0	0	0	1	99	99	Not admitted
486	Limbe Regional Hospital	2023	23:21:00.000+01:00	Night	26	26-35	Male	Employed	Lower Limbs	0	0	0	1	99	99	Not admitted
487	Limbe Regional Hospital	2023	13:45:00.000+01:00	Afternoon	31	26-35	Female	Employed	Upper Limbs	0	1	0	0	99	2-3 wheeled vehicle	Not admitted
488	Limbe Regional Hospital	2023	21:43:00.000+01:00	Night	36	36-45	Male	Employed	Lower Limbs and Upper Limbs	0	1	0	1	99	99	Not admitted
489	Limbe Regional Hospital	2023	19:40:00.000+01:00	Night	48	46-55	Male	Employed	Lower Limbs and Upper Limbs	0	1	0	1	99	99	Not admitted
490	Limbe Regional Hospital	2023			28	26-35	Male	Employed	Thorax/ Abdomen	0	0	1	0	99	2-3 wheeled vehicle	Not admitted
491	Limbe Regional Hospital	2023	18:00:00.000+01:00	Night	18	16-25	Male	Student	Lower Limbs and Upper Limbs	0	1	0	1	99	99	Not admitted
492	Limbe Regional Hospital	2023	18:30:00.000+01:00	Night	24	16-25	Male	Employed	Head	1	0	0	0	99	99	Not admitted
493	Limbe Regional Hospital	2023			12	<16	Male	Student	Head	1	0	0	0	99	99	Not admitted
494	Limbe Regional Hospital	2023			14	<16	Male	Student	Lower Limbs	0	0	0	1	99	99	Not admitted
495	Limbe Regional Hospital	2023			10	<16	Female	Student	Lower Limbs	0	0	0	1	99	99	Not admitted
496	Limbe Regional Hospital	2023			13	<16	Male	Student	Head	1	0	0	0	99	99	Not admitted
497	Limbe Regional Hospital	2023			14	<16	Female	Student	Lower Limbs	0	0	0	1	99	99	Not admitted
498	Limbe Regional Hospital	2023			17	16-25	Female	Student	Lower Limbs	0	0	0	1	99	99	Not admitted
499	Limbe Regional Hospital	2023	14:01:00.000+01:00	Afternoon	17	16-25	Male	Student	Lower Limbs	0	0	0	1	99	99	Not admitted
500	Limbe Regional Hospital	2023			26	26-35	Male	Employed	Lower Limbs	0	0	0	1	99	2-3 wheeled vehicle	Not admitted
501	Limbe Regional Hospital	2023	08:51:00.000+01:00	Morning	24	16-25	Male	Employed	Lower Limbs	0	0	0	1	99	2-3 wheeled vehicle	Hospitalised	Yes	Yes	Yes	No		No		No	Discharged Home
502	Limbe Regional Hospital	2023			36	36-45	Male	Employed	Lower Limbs	0	0	0	1	99	99	Hospitalised	Yes	Yes	Yes	No		No		No	Discharged Home
503	Limbe Regional Hospital	2023			19	16-25	Female	Unemployed	Head	1	0	0	0	99	99	Hospitalised	Yes	Yes	No	No		No		No	Discharged Home
504	Limbe Regional Hospital	2023	01:45:00.000+01:00	Night	24	16-25	Male	Employed	Lower Limbs	0	0	0	1	99	99	Not admitted
505	Limbe Regional Hospital	2023	10:42:00.000+01:00	Morning	36	36-45	Male	Employed	Lower Limbs	0	0	0	1	99	99	Not admitted
506	Limbe Regional Hospital	2023			9	<16	Male	Unemployed	Lower Limbs	0	0	0	1	99	99	Not admitted
507	Limbe Regional Hospital	2023	21:02:00.000+01:00	Night	17	16-25	Male	Student	Lower Limbs and Upper Limbs	0	1	0	1	99	99	Not admitted
508	Limbe Regional Hospital	2023	21:36:00.000+01:00	Night	48	46-55	Male	Employed	Lower Limbs	0	0	0	1	99	99	Not admitted
509	Limbe Regional Hospital	2023			23	16-25	Female	Employed	Lower Limbs and Upper Limbs	0	1	0	1	99	99	Not admitted
510	Limbe Regional Hospital	2023	22:11:00.000+01:00	Night	27	26-35	Male	Employed	Lower Limbs and Thorax/ Abdomen	0	0	1	1	99	2-3 wheeled vehicle	Not admitted
511	Limbe Regional Hospital	2023	12:31:00.000+01:00	Afternoon	27	26-35	Male	Employed	Lower Limbs	0	0	0	1	99	Police/ fire fighter	Not admitted
512	Limbe Regional Hospital	2023			26	26-35	Male	Employed	Head	1	0	0	0	99	4 wheeled vehicle (taxi, private car, bus)	Not admitted
513	Limbe Regional Hospital	2023	20:26:00.000+01:00	Night	60	56-65	Male	Unemployed	Head	1	0	0	0	99	99	Hospitalised	Yes	Yes	No	No		No		No	Discharged Home
514	Limbe Regional Hospital	2023	20:24:00.000+01:00	Night	59	56-65	Female	Employed	Lower Limbs	0	0	0	1	99	99	Not admitted
515	Limbe Regional Hospital	2023	14:22:00.000+01:00	Afternoon	23	16-25	Male	Employed	Head	1	0	0	0	99	99	Not admitted
516	Limbe Regional Hospital	2023	16:21:00.000+01:00	Afternoon	65	56-65	Male	Employed	Thorax/ Abdomen	0	0	1	0	99	99	Not admitted
517	Limbe Regional Hospital	2023	16:18:00.000+01:00	Afternoon	25	16-25	Female	Unemployed	Head	1	0	0	0	99	99	Not admitted
518	Limbe Regional Hospital	2023	20:16:00.000+01:00	Night	35	26-35	Male	Employed	Lower Limbs	0	0	0	1	99	2-3 wheeled vehicle	Not admitted
519	Limbe Regional Hospital	2023			19	16-25	Male	Student	Thorax/ Abdomen	0	0	1	0	99	99	Not admitted
520	Limbe Regional Hospital	2023	11:42:00.000+01:00	Morning	28	26-35	Male	Employed	Lower Limbs	0	0	0	1	99	4 wheeled vehicle (taxi, private car, bus)	Not admitted
521	Limbe Regional Hospital	2023	07:10:00.000+01:00	Morning	66	>65	Female	Employed	Head	1	0	0	0	99	99	Not admitted
522	Limbe Regional Hospital	2023	18:08:00.000+01:00	Night	32	26-35	Male	Employed	Head	1	0	0	0	99	2-3 wheeled vehicle	Not admitted
523	Limbe Regional Hospital	2023			49	46-55	Male	Employed	Head	1	0	0	0	99	99	Not admitted
524	Limbe Regional Hospital	2023	00:02:00.000+01:00	Night	27	26-35	Female	Employed	Head and Upper Limbs	1	1	0	0	Private car	Ambulance	Not admitted
525	Limbe Regional Hospital	2023	21:01:00.000+01:00	Night	38	36-45	Male	Employed	Thorax/ Abdomen	0	0	1	0	99	99	Not admitted
526	Limbe Regional Hospital	2023	14:00:00.000+01:00	Afternoon	35	26-35	Male	Employed	Lower Limbs	0	0	0	1	99	2-3 wheeled vehicle	Not admitted
527	Limbe Regional Hospital	2023			5	<16	Female	Unemployed	Upper Limbs	0	1	0	0	99	99	Not admitted
528	Limbe Regional Hospital	2023	13:40:00.000+01:00	Afternoon	50	46-55	Male	Employed	Lower Limbs	0	0	0	1	99	99	Not admitted
529	Limbe Regional Hospital	2023	14:52:00.000+01:00	Afternoon	48	46-55	Female	Employed	Lower Limbs	0	0	0	1	99	99	Not admitted
530	Limbe Regional Hospital	2023			32	26-35	Male	Employed	Head, Thorax/ Abdomen and Lower Limbs	1	0	1	1	99	99	Not admitted
531	Limbe Regional Hospital	2023			9	<16	Male	Unemployed	Head	1	0	0	0	99	99	Not admitted
532	Limbe Regional Hospital	2023	14:30:00.000+01:00	Afternoon	61	56-65	Male	Employed	Upper Limbs	0	1	0	0	99	99	Not admitted
533	Limbe Regional Hospital	2023			21	16-25	Male	Student	Thorax/ Abdomen	0	0	1	0	99	99	Not admitted
534	Limbe Regional Hospital	2023	14:44:00.000+01:00	Afternoon	27	26-35	Male	Employed	Lower Limbs	0	0	0	1	99	4 wheeled vehicle (taxi, private car, bus)	Not admitted
535	Limbe Regional Hospital	2023	14:40:00.000+01:00	Afternoon	66	>65	Male	Employed	Head	1	0	0	0	99	99	Not admitted
536	Limbe Regional Hospital	2023			44	36-45	Female	Unemployed	Lower Limbs	0	0	0	1	99	99	Not admitted
537	Limbe Regional Hospital	2023	06:01:00.000+01:00	Morning	70	>65	Female	Employed	Head	1	0	0	0	99	99	Not admitted
538	Limbe Regional Hospital	2023	06:09:00.000+01:00	Morning	28	26-35	Female	Employed	Upper Limbs	0	1	0	0	99	99	Not admitted
539	Limbe Regional Hospital	2023	00:32:00.000+01:00	Night	32	26-35	Female	Unemployed	Lower Limbs	0	0	0	1	99	99	Not admitted
540	Limbe Regional Hospital	2023	02:30:00.000+01:00	Night	27	26-35	Female	Employed	Lower Limbs, Upper limbs and Thorax/ Abdomen	0	1	1	1	99	99	Not admitted
541	Limbe Regional Hospital	2023			35	26-35	Male	Employed	Upper Limbs	0	1	0	0	99	2-3 wheeled vehicle	Not admitted
542	Limbe Regional Hospital	2023	20:32:00.000+01:00	Night	31	26-35	Male	Employed	Upper Limbs	0	1	0	0	99	99	Not admitted
543	Limbe Regional Hospital	2023			27	26-35	Male	Employed	Lower Limbs and Upper Limbs	0	1	0	1	99	2-3 wheeled vehicle	Not admitted
544	Limbe Regional Hospital	2023	06:30:00.000+01:00	Morning	56	56-65	Female	Employed	Lower Limbs	0	0	0	1	99	99	Not admitted
545	Limbe Regional Hospital	2023	05:27:00.000+01:00	Night	20	16-25	Male	Employed	Head	1	0	0	0	99	99	Not admitted
546	Limbe Regional Hospital	2023	17:22:00.000+01:00	Afternoon	35	26-35	Male	Employed	Lower Limbs	0	0	0	1	99	4 wheeled vehicle (taxi, private car, bus)	Not admitted
547	Limbe Regional Hospital	2023	17:05:00.000+01:00	Afternoon	46	46-55	Female	Employed	Lower Limbs	0	0	0	1	99	99	Not admitted
548	Limbe Regional Hospital	2023	17:02:00.000+01:00	Afternoon	29	26-35	Female	Employed	Upper Limbs	0	1	0	0	99	99	Not admitted
549	Limbe Regional Hospital	2023	16:00:00.000+01:00	Afternoon	44	36-45	Female	Employed	Lower Limbs	0	0	0	1	99	99	Not admitted
550	Limbe Regional Hospital	2023			56	56-65	Male	Employed	Head	1	0	0	0	99	4 wheeled vehicle (taxi, private car, bus)	Hospitalised	Yes	Yes	Yes	No		No		Yes	Discharged Home
551	Limbe Regional Hospital	2023			56	56-65	Male	Employed	Head	1	0	0	0	99	4 wheeled vehicle (taxi, private car, bus)	Hospitalised	Yes	Yes	Yes	No		No		Yes	Discharged Home
552	Limbe Regional Hospital	2023			36	36-45	Male	Unemployed	Lower Limbs	0	0	0	1	99	99	Not admitted
553	Limbe Regional Hospital	2023	12:40:00.000+01:00	Afternoon	25	16-25	Male	Employed	Lower Limbs	0	0	0	1	99	99	Not admitted
554	Limbe Regional Hospital	2023	00:38:00.000+01:00	Night	48	46-55	Male	Employed	Lower Limbs	0	0	0	1	99	99	Not admitted
555	Limbe Regional Hospital	2023	20:29:00.000+01:00	Night	35	26-35	Male	Employed	Lower Limbs	0	0	0	1	99	2-3 wheeled vehicle	Not admitted
556	Limbe Regional Hospital	2023	04:32:00.000+01:00	Night	33	26-35	Male	Employed	Lower Limbs	0	0	0	1	99	4 wheeled vehicle (taxi, private car, bus)	Not admitted
557	Limbe Regional Hospital	2023	05:27:00.000+01:00	Night	32	26-35	Male	Employed	Head	1	0	0	0	99	4 wheeled vehicle (taxi, private car, bus)	Not admitted
558	Limbe Regional Hospital	2023	04:20:00.000+01:00	Night	22	16-25	Female	Unemployed	Lower Limbs	0	0	0	1	99	2-3 wheeled vehicle	Not admitted
559	Limbe Regional Hospital	2023			36	36-45	Male	Employed	Lower Limbs	0	0	0	1	99	99	Not admitted
560	Limbe Regional Hospital	2023	23:00:00.000+01:00	Night	45	36-45	Male	Employed	Upper Limbs	0	1	0	0	99	2-3 wheeled vehicle	Not admitted
561	Limbe Regional Hospital	2023	23:00:00.000+01:00	Night	43	36-45	Male	Employed	Upper Limbs	0	1	0	0	99	2-3 wheeled vehicle	Not admitted
562	Limbe Regional Hospital	2023			42	36-45	Male	Employed	Upper Limbs	0	1	0	0	99	4 wheeled vehicle (taxi, private car, bus)	Hospitalised	Yes	No	No	No		No		No	Discharged Home
563	Limbe Regional Hospital	2023			24	16-25	Male	Employed	Lower Limbs and Upper Limbs	0	1	0	1	99	99	Not admitted
564	Limbe Regional Hospital	2023			30	26-35	Male	Employed	Head	1	0	0	0	99	4 wheeled vehicle (taxi, private car, bus)	Not admitted
565	Limbe Regional Hospital	2023	21:00:00.000+01:00	Night	23	16-25	Male	Employed	Head	1	0	0	0	99	2-3 wheeled vehicle	Not admitted
566	Limbe Regional Hospital	2023	09:55:00.000+01:00	Morning	55	46-55	Male	Employed	Lower Limbs	0	0	0	1	99	99	Not admitted
567	Limbe Regional Hospital	2023	07:11:00.000+01:00	Morning	19	16-25	Male	Employed	Lower Limbs	0	0	0	1	99	2-3 wheeled vehicle	Not admitted
568	Limbe Regional Hospital	2023	11:07:00.000+01:00	Morning	18	16-25	Male	Employed	Head	1	0	0	0	99	99	Not admitted
569	Limbe Regional Hospital	2023	19:48:00.000+01:00	Night	13	<16	Male	Student	Lower Limbs	0	0	0	1	99	2-3 wheeled vehicle	Not admitted
570	Limbe Regional Hospital	2023	16:45:00.000+01:00	Afternoon	19	16-25	Male	Employed	Thorax/ Abdomen	0	0	1	0	99	99	Not admitted
571	Limbe Regional Hospital	2023	09:46:00.000+01:00	Morning	41	36-45	Male	Employed	Upper Limbs	0	1	0	0	99	99	Not admitted
572	Limbe Regional Hospital	2023	09:01:00.000+01:00	Morning	20	16-25	Male	Employed	Upper Limbs	0	1	0	0	99	99	Not admitted
573	Limbe Regional Hospital	2023	18:31:00.000+01:00	Night	24	16-25	Male	Employed	Upper Limbs	0	1	0	0	99	2-3 wheeled vehicle	Not admitted
574	Limbe Regional Hospital	2023	15:29:00.000+01:00	Afternoon	24	16-25	Female	Unemployed	Upper Limbs	0	1	0	0	99	99	Not admitted
575	Limbe Regional Hospital	2023	21:00:00.000+01:00	Night	50	46-55	Male	Employed	Upper Limbs	0	1	0	0	99	99	Not admitted
576	Limbe Regional Hospital	2023	09:23:00.000+01:00	Morning	41	36-45	Male	Employed	Lower Limbs	0	0	0	1	99	4 wheeled vehicle (taxi, private car, bus)	Not admitted
577	Limbe Regional Hospital	2023	11:20:00.000+01:00	Morning	22	16-25	Male	Employed	Lower Limbs	0	0	0	1	99	99	Not admitted
578	Limbe Regional Hospital	2023			30	26-35	Male	Employed	Thorax/ Abdomen	0	0	1	0	99	99	Not admitted
579	Limbe Regional Hospital	2023	20:15:00.000+01:00	Night	12	<16	Male	Student	Lower Limbs	0	0	0	1	99	99	Not admitted
580	Limbe Regional Hospital	2023	20:00:00.000+01:00	Night	45	36-45	Male	Employed	Upper Limbs	0	1	0	0	99	99	Not admitted
581	Limbe Regional Hospital	2023			54	46-55	Male	Employed	Lower Limbs	0	0	0	1	99	99	Not admitted
582	Limbe Regional Hospital	2023	15:04:00.000+01:00	Afternoon	34	26-35	Male	Employed	Lower Limbs	0	0	0	1	99	99	Not admitted
583	Limbe Regional Hospital	2023	19:37:00.000+01:00	Night	63	56-65	Female	Employed	Head	1	0	0	0	99	99	Not admitted
584	Limbe Regional Hospital	2023			13	<16	Female	Student	Lower Limbs	0	0	0	1	99	99	Not admitted
585	Limbe Regional Hospital	2023			19	16-25	Male	Student	Lower Limbs and Upper Limbs	0	1	0	1	99	99	Not admitted
586	Limbe Regional Hospital	2023	17:53:00.000+01:00	Afternoon	22	16-25	Male	Student	Lower Limbs	0	0	0	1	99	99	Not admitted
587	Limbe Regional Hospital	2023	04:00:00.000+01:00	Night	28	26-35	Male	Employed	Upper Limbs	0	1	0	0	99	4 wheeled vehicle (taxi, private car, bus)	Not admitted
588	Limbe Regional Hospital	2023	17:52:00.000+01:00	Afternoon	40	36-45	Male	Employed	Thorax/ Abdomen	0	0	1	0	99	99	Not admitted
589	Limbe Regional Hospital	2023	20:28:00.000+01:00	Night	40	36-45	Female	Employed	Upper Limbs	0	1	0	0	99	99	Not admitted
590	Limbe Regional Hospital	2023	21:46:00.000+01:00	Night	46	46-55	Male	Employed	Thorax/ Abdomen	0	0	1	0	99	99	Not admitted
591	Limbe Regional Hospital	2023			2	<16	Male	Unemployed	Upper Limbs	0	1	0	0	99	99	Not admitted
592	Limbe Regional Hospital	2023			15	<16	Male	Student	Thorax/ Abdomen	0	0	1	0	99	99	Not admitted
593	Limbe Regional Hospital	2023	11:08:00.000+01:00	Morning	22	16-25	Male	Employed	Lower Limbs	0	0	0	1	99	99	Not admitted
594	Limbe Regional Hospital	2023	20:38:00.000+01:00	Night	45	36-45	Female	Unemployed	Lower Limbs	0	0	0	1	99	99	Not admitted
595	Limbe Regional Hospital	2023	20:37:00.000+01:00	Night	26	26-35	Male	Employed	Lower Limbs	0	0	0	1	99	2-3 wheeled vehicle	Not admitted
596	Limbe Regional Hospital	2023	22:30:00.000+01:00	Night	35	26-35	Male	Unemployed	Head	1	0	0	0	99	2-3 wheeled vehicle	Not admitted
597	Limbe Regional Hospital	2023	19:00:00.000+01:00	Night	31	26-35	Male	Employed	Upper Limbs	0	1	0	0	99	2-3 wheeled vehicle	Not admitted
598	Limbe Regional Hospital	2023	13:18:00.000+01:00	Afternoon	25	16-25	Male	Employed	Head	1	0	0	0	99	99	Not admitted
599	Limbe Regional Hospital	2023	22:28:00.000+01:00	Night	32	26-35	Male	Employed	Lower Limbs and Upper Limbs	0	1	0	1	99	2-3 wheeled vehicle	Not admitted
600	Limbe Regional Hospital	2023	17:04:00.000+01:00	Afternoon	52	46-55	Female	Employed	Lower Limbs	0	0	0	1	99	99	Not admitted
601	Limbe Regional Hospital	2023	22:26:00.000+01:00	Night	21	16-25	Male	Employed	Upper Limbs	0	1	0	0	99	99	Not admitted
602	Limbe Regional Hospital	2023	17:20:00.000+01:00	Afternoon	50	46-55	Female	Employed	Upper Limbs	0	1	0	0	99	99	Not admitted
603	Limbe Regional Hospital	2023	17:30:00.000+01:00	Afternoon	50	46-55	Female	Employed	Upper Limbs	0	1	0	0	99	99	Not admitted
604	Limbe Regional Hospital	2023			22	16-25	Male	Employed	Lower Limbs and Upper Limbs	0	1	0	1	99	99	Not admitted
605	Limbe Regional Hospital	2023	13:15:00.000+01:00	Afternoon	8	<16	Male	Unemployed	Lower Limbs	0	0	0	1	99	99	Not admitted
606	Limbe Regional Hospital	2023			5	<16	Male	Unemployed	Head	1	0	0	0	99	99	Not admitted
607	Limbe Regional Hospital	2023	23:25:00.000+01:00	Night	30	26-35	Male	Employed	Thorax/ Abdomen	0	0	1	0	99	4 wheeled vehicle (taxi, private car, bus)	Hospitalised	Yes	Yes	Yes	No		No		No	Discharged Home
608	Limbe Regional Hospital	2023	23:25:00.000+01:00	Night	45	36-45	Female	Employed	Lower Limbs	0	0	0	1	99	99	Not admitted
609	Limbe Regional Hospital	2023	23:20:00.000+01:00	Night	18	16-25	Male	Employed	Head	1	0	0	0	99	99	Not admitted
610	Limbe Regional Hospital	2023	18:21:00.000+01:00	Night	35	26-35	Female	Employed	Upper Limbs	0	1	0	0	99	99	Not admitted
611	Limbe Regional Hospital	2023	13:20:00.000+01:00	Afternoon	25	16-25	Male	Employed	Lower Limbs	0	0	0	1	99	99	Not admitted
612	Limbe Regional Hospital	2023	11:42:00.000+01:00	Morning	26	26-35	Male	Employed	Upper Limbs	0	1	0	0	99	4 wheeled vehicle (taxi, private car, bus)	Not admitted
613	Limbe Regional Hospital	2023	11:42:00.000+01:00	Morning	34	26-35	Female	Employed	Upper Limbs	0	1	0	0	99	4 wheeled vehicle (taxi, private car, bus)	Not admitted
614	Limbe Regional Hospital	2023			51	46-55	Male	Employed	Lower Limbs	0	0	0	1	99	99	Not admitted
615	Limbe Regional Hospital	2023			65	56-65	Male	Employed	Upper Limbs	0	1	0	0	99	99	Not admitted
616	Limbe Regional Hospital	2023	13:40:00.000+01:00	Afternoon	50	46-55	Male	Employed	Lower Limbs	0	0	0	1	99	99	Not admitted
617	Limbe Regional Hospital	2023	17:00:00.000+01:00	Afternoon	23	16-25	Male	Employed	Lower Limbs	0	0	0	1	99	99	Not admitted
618	Limbe Regional Hospital	2023	16:51:00.000+01:00	Afternoon	47	46-55	Male	Employed	Upper Limbs	0	1	0	0	99	99	Not admitted
619	Limbe Regional Hospital	2023	08:45:00.000+01:00	Morning	22	16-25	Female	Student	Lower Limbs	0	0	0	1	99	99	Not admitted
620	Limbe Regional Hospital	2023	23:02:00.000+01:00	Night	40	36-45	Female	Unemployed	Head and Thorax/ Abdomen	1	0	1	0	99	4 wheeled vehicle (taxi, private car, bus)	Hospitalised	Yes	Yes	No	No		No		Yes	Death
621	Buea Regional Hospital	2023			52	46-55	Male	Employed	Lower Limbs	0	0	0	1	99	99	Not admitted
622	Buea Regional Hospital	2023			28	26-35	Male	Employed	Lower Limbs	0	0	0	1	99	4 wheeled vehicle (taxi, private car, bus)	Not admitted
623	Buea Regional Hospital	2023			19	16-25	Male	Unemployed	Head and Thorax/ Abdomen	1	0	1	0	Taxi	99	Hospitalised	Yes	No	No	No		No		No	Discharged Home
624	Buea Regional Hospital	2023			18	16-25	Female	Student	Lower Limbs and Thorax/ Abdomen	0	0	1	1	Private car	99	Not admitted
625	Buea Regional Hospital	2023			10	<16	Male	Student	Thorax/ Abdomen and Upper Limbs	0	1	1	0	99	99	Hospitalised	Yes	No	No	No		No		No	Discharged Home
626	Buea Regional Hospital	2023			19	16-25	Female	Student	Thorax/ Abdomen and Upper Limbs	0	1	1	0	Bus	99	Not admitted
627	Buea Regional Hospital	2023			42	36-45	Female	Employed	Lower Limbs and Upper Limbs	0	1	0	1	99	99	Not admitted
628	Buea Regional Hospital	2023			37	36-45	Female	Employed	Lower Limbs and Upper Limbs	0	1	0	1	Motorcycle	99	Not admitted
629	Buea Regional Hospital	2023			40	36-45	Male	Unemployed	Head, Lower Limbs, Upper Limbs and Thorax/ Abdomen	1	1	1	1	Bus	99	Hospitalised	Yes	No	No	No		No		No	Discharged Home
630	Buea Regional Hospital	2023			23	16-25	Female	Employed	Head, Lower Limbs, Upper Limbs and Thorax/ Abdomen	1	1	1	1	Motorcycle	99	Hospitalised	Yes	Yes	No	No		No		No	Discharged Home
631	Buea Regional Hospital	2023			39	36-45	Male	Employed	Head and Upper Limbs	1	1	0	0	99	99	Not admitted
632	Buea Regional Hospital	2023			42	36-45	Male	Employed	Lower Limbs and Upper Limbs	0	1	0	1	99	99	Hospitalised	Yes	No	No	No		No		No	Discharged Home
633	Buea Regional Hospital	2023			28	26-35	Female	Employed	Head	1	0	0	0	99	4 wheeled vehicle (taxi, private car, bus)	Not admitted
634	Buea Regional Hospital	2023			27	26-35	Male	Employed	Lower Limbs	0	0	0	1	99	4 wheeled vehicle (taxi, private car, bus)	Not admitted
635	Buea Regional Hospital	2023			28	26-35	Male	Employed	Upper Limbs	0	1	0	0	99	4 wheeled vehicle (taxi, private car, bus)	Not admitted
636	Buea Regional Hospital	2023			26	26-35	Male	Unemployed	Upper Limbs	0	1	0	0	99	99	Not admitted
637	Buea Regional Hospital	2023			25	16-25	Female	Student	Lower Limbs and Upper Limbs	0	1	0	1	Taxi	99	Not admitted
638	Buea Regional Hospital	2023			23	16-25	Male	Unemployed	Thorax/ Abdomen and Upper Limbs	0	1	1	0	Truck	99	Not admitted
639	Buea Regional Hospital	2023			60	56-65	Male	Employed	Thorax/ Abdomen and Upper Limbs	0	1	1	0	99	99	Not admitted
640	Buea Regional Hospital	2023			23	16-25	Male	Employed	Lower Limbs	0	0	0	1	Motorcycle	99	Not admitted
641	Buea Regional Hospital	2023			35	26-35	Male	Employed	Lower Limbs	0	0	0	1	99	4 wheeled vehicle (taxi, private car, bus)	Not admitted
642	Buea Regional Hospital	2023			5	<16	Male	Unemployed	Lower Limbs	0	0	0	1	99	99	Not admitted
643	Buea Regional Hospital	2023			37	36-45	Male	Employed	Head	1	0	0	0	99	99	Not admitted
644	Buea Regional Hospital	2023			55	46-55	Female	Employed	Upper Limbs	0	1	0	0	99	99	Not admitted
645	Buea Regional Hospital	2023			22	16-25	Female	Student	Lower Limbs	0	0	0	1	99	99	Not admitted
646	Buea Regional Hospital	2023			23	16-25	Male	Employed	Head	1	0	0	0	99	99	Not admitted
647	Buea Regional Hospital	2023			25	16-25	Male	Employed	Head	1	0	0	0	99	99	Not admitted
648	Buea Regional Hospital	2023			21	16-25	Male	Employed	Head	1	0	0	0	99	99	Not admitted
649	Buea Regional Hospital	2023			23	16-25	Male	Employed	Head	1	0	0	0	99	99	Not admitted
650	Buea Regional Hospital	2023			28	26-35	Male	Employed	Thorax/ Abdomen	0	0	1	0	99	2-3 wheeled vehicle	Not admitted
651	Buea Regional Hospital	2023			31	26-35	Male	Employed	Upper Limbs	0	1	0	0	99	2-3 wheeled vehicle	Not admitted
652	Buea Regional Hospital	2023			29	26-35	Male	Employed	Lower Limbs	0	0	0	1	99	2-3 wheeled vehicle	Not admitted
653	Buea Regional Hospital	2023			56	56-65	Female	Unemployed	Upper Limbs	0	1	0	0	99	99	Not admitted
654	Buea Regional Hospital	2023			42	36-45	Female	Employed	Upper Limbs	0	1	0	0	99	99	Not admitted
655	Buea Regional Hospital	2023			24	16-25	Male	Employed	Head	1	0	0	0	99	99	Not admitted
656	Buea Regional Hospital	2023			29	26-35	Female	Employed	Thorax/ Abdomen	0	0	1	0	99	2-3 wheeled vehicle	Not admitted
657	Buea Regional Hospital	2023			50	46-55	Male	Employed	Upper Limbs	0	1	0	0	99	99	Not admitted
658	Buea Regional Hospital	2023			20	16-25	Male	Student	Upper Limbs	0	1	0	0	99	99	Not admitted
659	Buea Regional Hospital	2023			40	36-45	Female	Employed	Lower Limbs	0	0	0	1	99	99	Not admitted
660	Buea Regional Hospital	2023			29	26-35	Male	Employed	Upper Limbs	0	1	0	0	99	2-3 wheeled vehicle	Not admitted
661	Buea Regional Hospital	2023			47	46-55	Female	Employed	Head	1	0	0	0	99	99	Not admitted
662	Buea Regional Hospital	2023			21	16-25	Male	Student	Head	1	0	0	0	99	99	Not admitted
663	Buea Regional Hospital	2023			30	26-35	Male	Employed	Lower Limbs	0	0	0	1	99	4 wheeled vehicle (taxi, private car, bus)	Not admitted
664	Buea Regional Hospital	2023			34	26-35	Male	Employed	Lower Limbs	0	0	0	1	99	4 wheeled vehicle (taxi, private car, bus)	Not admitted
665	Buea Regional Hospital	2023			25	16-25	Male	Employed	Head	1	0	0	0	99	99	Not admitted
666	Buea Regional Hospital	2023			32	26-35	Male	Retired	Upper Limbs	0	1	0	0	99	99	Not admitted
667	Buea Regional Hospital	2023			38	36-45	Male	Employed	Head	1	0	0	0	99	99	Not admitted
668	Buea Regional Hospital	2023			37	36-45	Female	Student	Lower Limbs	0	0	0	1	99	99	Not admitted
669	Buea Regional Hospital	2023			9	<16	Male	Unemployed	Head	1	0	0	0	99	99	Not admitted
670	Buea Regional Hospital	2023			24	16-25	Female	Employed	Lower Limbs	0	0	0	1	99	99	Not admitted
671	Buea Regional Hospital	2023			33	26-35	Male	Employed	Lower Limbs	0	0	0	1	99	4 wheeled vehicle (taxi, private car, bus)	Not admitted
672	Buea Regional Hospital	2023			6	<16	Female	Unemployed	Head	1	0	0	0	99	99	Not admitted
673	Buea Regional Hospital	2023			55	46-55	Male	Employed	Lower Limbs and Upper Limbs	0	1	0	1	Motorcycle	99	Not admitted
674	Buea Regional Hospital	2023			55	46-55	Male	Employed	Head	1	0	0	0	99	99	Not admitted
675	Buea Regional Hospital	2023			22	16-25	Female	Unemployed	Head	1	0	0	0	99	99	Not admitted
676	Buea Regional Hospital	2023			16	16-25	Male	Unemployed	Upper Limbs	0	1	0	0	99	99	Not admitted
677	Buea Regional Hospital	2023			7	<16	Male	Unemployed	Head	1	0	0	0	Motorcycle	99	Not admitted
678	Buea Regional Hospital	2023			35	26-35	Male	Employed	Lower Limbs	0	0	0	1	99	4 wheeled vehicle (taxi, private car, bus)	Not admitted
679	Buea Regional Hospital	2023			29	26-35	Male	Employed	Upper Limbs	0	1	0	0	99	99	Not admitted
680	Buea Regional Hospital	2023			24	16-25	Female	Employed	Upper Limbs	0	1	0	0	99	99	Not admitted
681	Buea Regional Hospital	2023			22	16-25	Female	Student	Lower Limbs and Upper Limbs	0	1	0	1	Taxi	99	Not admitted
682	Buea Regional Hospital	2023			33	26-35	Male	Employed	Lower Limbs	0	0	0	1	99	99	Not admitted
683	Buea Regional Hospital	2023			21	16-25	Male	Unemployed	Head	1	0	0	0	99	99	Not admitted
684	Buea Regional Hospital	2023			17	16-25	Female	Student	Lower Limbs	0	0	0	1	99	99	Not admitted
685	Buea Regional Hospital	2023			30	26-35	Female	Unemployed	Lower Limbs	0	0	0	1	99	99	Not admitted
686	Buea Regional Hospital	2023			40	36-45	Female	Unemployed	Lower Limbs	0	0	0	1	99	99	Not admitted
687	Buea Regional Hospital	2023			52	46-55	Female	Employed	Upper Limbs	0	1	0	0	99	99	Not admitted
688	Buea Regional Hospital	2023			35	26-35	Male	Employed	Upper Limbs	0	1	0	0	99	99	Not admitted
689	Limbe Regional Hospital	2023			10	<16	Female	Unemployed	Head	1	0	0	0	99	99	Not admitted
690	Buea Regional Hospital	2023			34	26-35	Male	Employed	Lower Limbs	0	0	0	1	99	99	Not admitted
691	Buea Regional Hospital	2023			34	26-35	Male	Employed	Head	1	0	0	0	99	99	Not admitted
692	Buea Regional Hospital	2023			36	36-45	Female	Employed	Head	1	0	0	0	99	99	Not admitted
693	Buea Regional Hospital	2023			7	<16	Female	Unemployed	Upper Limbs	0	1	0	0	Motorcycle	99	Not admitted
694	Buea Regional Hospital	2023			12	<16	Male	Unemployed	Head	1	0	0	0	99	99	Not admitted
695	Buea Regional Hospital	2023			20	16-25	Female	Student	Lower Limbs	0	0	0	1	99	99	Not admitted
696	Buea Regional Hospital	2023			56	56-65	Female	Employed	Upper Limbs	0	1	0	0	99	99	Not admitted
697	Limbe Regional Hospital	2023	14:15:00.000+01:00	Afternoon	38	36-45	Female	Employed	Lower Limbs	0	0	0	1	99	99	Not admitted
698	Limbe Regional Hospital	2023	11:33:00.000+01:00	Morning	47	46-55	Male	Employed	Lower Limbs	0	0	0	1	Taxi	99	Not admitted
699	Limbe Regional Hospital	2023	11:37:00.000+01:00	Morning	38	36-45	Female	Employed	Lower Limbs	0	0	0	1	99	99	Not admitted
700	Limbe Regional Hospital	2023	11:36:00.000+01:00	Morning	31	26-35	Female	Employed	Upper Limbs	0	1	0	0	99	99	Not admitted
701	Limbe Regional Hospital	2023	11:24:00.000+01:00	Morning	24	16-25	Male	Unemployed	Upper Limbs	0	1	0	0	99	4 wheeled vehicle (taxi, private car, bus)	Not admitted
702	Limbe Regional Hospital	2023	03:00:00.000+01:00	Night	24	16-25	Female	Unemployed	Thorax/ Abdomen	0	0	1	0	99	2-3 wheeled vehicle	Hospitalised	Yes	Yes	Yes	No		No		Yes	Discharged Home
703	Limbe Regional Hospital	2023	05:45:00.000+01:00	Night	3	<16	Female	Unemployed	Upper Limbs	0	1	0	0	99	99	Not admitted
704	Limbe Regional Hospital	2023	05:00:00.000+01:00	Night	10	<16	Female	Unemployed	Lower Limbs	0	0	0	1	99	99	Not admitted
705	Limbe Regional Hospital	2023	05:30:00.000+01:00	Night	29	26-35	Male	Employed	Upper Limbs	0	1	0	0	99	4 wheeled vehicle (taxi, private car, bus)	Hospitalised	Yes	No	No	No		No		No	Discharged Home
706	Limbe Regional Hospital	2023			18	16-25	Male	Employed	Upper Limbs	0	1	0	0	99	99	Not admitted
707	Limbe Regional Hospital	2023	09:00:00.000+01:00	Morning	28	26-35	Male	Employed	Lower Limbs	0	0	0	1	99	4 wheeled vehicle (taxi, private car, bus)	Hospitalised	Yes	No	No	No		No		No	Discharged Home
708	Limbe Regional Hospital	2023			19	16-25	Male	Student	Lower Limbs	0	0	0	1	99	99	Not admitted
709	Limbe Regional Hospital	2023	09:03:00.000+01:00	Morning	28	26-35	Male	Employed	Lower Limbs and Upper Limbs	0	1	0	1	99	4 wheeled vehicle (taxi, private car, bus)	Not admitted
710	Limbe Regional Hospital	2023	04:00:00.000+01:00	Night	40	36-45	Male	Employed	Thorax/ Abdomen	0	0	1	0	99	99	Not admitted
711	Limbe Regional Hospital	2023	03:00:00.000+01:00	Night	48	46-55	Male	Employed	Lower Limbs	0	0	0	1	99	99	Not admitted
712	Limbe Regional Hospital	2023	06:01:00.000+01:00	Morning	35	26-35	Male	Unemployed	Lower Limbs	0	0	0	1	99	2-3 wheeled vehicle	Not admitted
713	Limbe Regional Hospital	2023	09:03:00.000+01:00	Morning	38	36-45	Male	Employed	Upper Limbs	0	1	0	0	99	99	Not admitted
714	Limbe Regional Hospital	2023			14	<16	Male	Student	Lower Limbs	0	0	0	1	99	99	Not admitted
715	Limbe Regional Hospital	2023	16:00:00.000+01:00	Afternoon	30	26-35	Male	Employed	Upper Limbs	0	1	0	0	99	99	Not admitted
716	Limbe Regional Hospital	2023	14:30:00.000+01:00	Afternoon	26	26-35	Female	Employed	Lower Limbs and Upper Limbs	0	1	0	1	99	99	Not admitted
717	Limbe Regional Hospital	2023	11:29:00.000+01:00	Morning	25	16-25	Male	Unemployed	Lower Limbs	0	0	0	1	99	4 wheeled vehicle (taxi, private car, bus)	Not admitted
718	Limbe Regional Hospital	2023			24	16-25	Male	Employed	Lower Limbs	0	0	0	1	99	99	Hospitalised	Yes	Yes	No	No		No		No	Discharged Home
719	Limbe Regional Hospital	2023	01:00:00.000+01:00	Night	39	36-45	Male	Employed	Lower Limbs	0	0	0	1	99	99	Not admitted
720	Limbe Regional Hospital	2023	07:30:00.000+01:00	Morning	38	36-45	Female	Employed	Thorax/ Abdomen	0	0	1	0	99	99	Not admitted
721	Limbe Regional Hospital	2023	02:47:00.000+01:00	Night	31	26-35	Male	Unemployed	Lower Limbs	0	0	0	1	99	4 wheeled vehicle (taxi, private car, bus)	Not admitted
722	Limbe Regional Hospital	2023	11:29:00.000+01:00	Morning	63	56-65	Female	Employed	Lower Limbs	0	0	0	1	Taxi	4 wheeled vehicle (taxi, private car, bus)	Hospitalised	Yes	No	No	No		No		No	Discharged Home
723	Limbe Regional Hospital	2023	21:35:00.000+01:00	Night	19	16-25	Male	Student	Head	1	0	0	0	99	99	Not admitted
724	Limbe Regional Hospital	2023	04:55:00.000+01:00	Night	43	36-45	Male	Employed	Head and Upper Limbs	1	1	0	0	99	99	Not admitted
725	Limbe Regional Hospital	2023	22:00:00.000+01:00	Night	39	36-45	Male	Employed	Lower Limbs	0	0	0	1	99	99	Not admitted
726	Limbe Regional Hospital	2023	18:00:00.000+01:00	Night	37	36-45	Male	Employed	Head	1	0	0	0	99	99	Not admitted
727	Limbe Regional Hospital	2023	16:30:00.000+01:00	Afternoon	51	46-55	Male	Employed	Head	1	0	0	0	99	99	Hospitalised	Yes	No	No	No		No		N/A	Discharged Home
728	Limbe Regional Hospital	2023	22:57:00.000+01:00	Night	59	56-65	Male	Unemployed	Upper Limbs	0	1	0	0	99	4 wheeled vehicle (taxi, private car, bus)	Not admitted
729	Limbe Regional Hospital	2023	15:00:00.000+01:00	Afternoon	25	16-25	Female	Employed	Upper Limbs	0	1	0	0	99	99	Not admitted
730	Limbe Regional Hospital	2023	14:50:00.000+01:00	Afternoon	29	26-35	Male	Employed	Lower Limbs	0	0	0	1	99	2-3 wheeled vehicle	Not admitted
731	Limbe Regional Hospital	2023	13:30:00.000+01:00	Afternoon	40	36-45	Male	Employed	Upper Limbs	0	1	0	0	99	99	Not admitted
732	Limbe Regional Hospital	2023	04:30:00.000+01:00	Night	18	16-25	Male	Employed	Lower Limbs	0	0	0	1	99	99	Not admitted
733	Limbe Regional Hospital	2023	04:10:00.000+01:00	Night	18	16-25	Male	Employed	Lower Limbs	0	0	0	1	99	99	Not admitted
734	Limbe Regional Hospital	2023	04:18:00.000+01:00	Night	19	16-25	Male	Student	Head	1	0	0	0	99	99	Not admitted
735	Limbe Regional Hospital	2023	05:30:00.000+01:00	Night	23	16-25	Male	Student	Head	1	0	0	0	99	99	Not admitted
736	Limbe Regional Hospital	2023	15:00:00.000+01:00	Afternoon	37	36-45	Female	Employed	Head	1	0	0	0	99	2-3 wheeled vehicle	Not admitted
737	Limbe Regional Hospital	2023	14:00:00.000+01:00	Afternoon	22	16-25	Male	Student	Head	1	0	0	0	99	4 wheeled vehicle (taxi, private car, bus)	Not admitted
738	Limbe Regional Hospital	2023	22:20:00.000+01:00	Night	30	26-35	Male	Employed	Head	1	0	0	0	99	2-3 wheeled vehicle	Not admitted
739	Limbe Regional Hospital	2023	22:30:00.000+01:00	Night	28	26-35	Male	Employed	Lower Limbs and Upper Limbs	0	1	0	1	99	99	Not admitted
740	Limbe Regional Hospital	2023	19:00:00.000+01:00	Night	21	16-25	Female	Student	Head and Upper Limbs	1	1	0	0	99	99	Not admitted
741	Limbe Regional Hospital	2023	19:30:00.000+01:00	Night	70	>65	Male	Employed	Upper Limbs	0	1	0	0	99	99	Not admitted
742	Limbe Regional Hospital	2023	09:40:00.000+01:00	Morning	23	16-25	Male	Employed	Lower Limbs and Upper Limbs	0	1	0	1	99	99	Not admitted
743	Limbe Regional Hospital	2023	01:02:00.000+01:00	Night	24	16-25	Male	Employed	Head	1	0	0	0	99	99	Not admitted
744	Limbe Regional Hospital	2023	07:00:00.000+01:00	Morning	40	36-45	Male	Employed	Lower Limbs	0	0	0	1	99	99	Hospitalised	Yes	No	No	No		Yes	No	No	Discharged Home
745	Limbe Regional Hospital	2023	02:51:00.000+01:00	Night	53	46-55	Male	Employed	Upper Limbs	0	1	0	0	99	99	Hospitalised	Yes	Yes	N/A	No		No		Yes	Discharged Home
746	Limbe Regional Hospital	2023	08:00:00.000+01:00	Morning	8	<16	Male	Student	Head	1	0	0	0	99	99	Not admitted
747	Buea Regional Hospital	2023			38	36-45	Male	Employed	Head	1	0	0	0	Private car	99	Hospitalised	Yes	No	No	No		No		No	Discharged Home
748	Buea Regional Hospital	2023			42	36-45	Male	Employed	Lower Limbs and Upper Limbs	0	1	0	1	Truck	99	Hospitalised	Yes	No	Yes	No		No		No	Discharged Home
749	Buea Regional Hospital	2023			39	36-45	Male	Employed	Lower Limbs and Upper Limbs	0	1	0	1	Motorcycle	99	Hospitalised	Yes	No	No	No		No		No	Discharged Home
750	Buea Regional Hospital	2023			34	26-35	Male	Employed	Head	1	0	0	0	99	99	Not admitted
751	Buea Regional Hospital	2023			58	56-65	Male	Employed	Lower Limbs	0	0	0	1	Motorcycle	4 wheeled vehicle (taxi, private car, bus)	Hospitalised	No	No	No	No		No		No	Discharged Home
752	Buea Regional Hospital	2023			23	16-25	Male	Employed	Lower Limbs and Thorax/ Abdomen	0	0	1	1	Motorcycle	99	Hospitalised	Yes	No	Yes	No		No		No	Discharged Home
753	Buea Regional Hospital	2023			47	46-55	Male	Unemployed	Lower Limbs	0	0	0	1	Motorcycle	99	Hospitalised	Yes	Yes	Yes	No		No		No	Discharged Home
754	Buea Regional Hospital	2023			35	26-35	Female	Employed	Lower Limbs	0	0	0	1	99	99	Not admitted
755	Buea Regional Hospital	2023			41	36-45	Male	Employed	Head and Lower Limbs	1	0	0	1	Private car	99	Hospitalised	Yes	No	No	No		No		No	Discharged Home
756	Buea Regional Hospital	2023			22	16-25	Male	Employed	Head	1	0	0	0	Private car	4 wheeled vehicle (taxi, private car, bus)	Hospitalised	Yes	No	No	No		No		No	Referred/ Transferred to another health faciliy
757	Buea Regional Hospital	2023			35	26-35	Female	Employed	Lower Limbs	0	0	0	1	99	99	Not admitted
758	Buea Regional Hospital	2023			51	46-55	Male	Employed	Lower Limbs and Upper Limbs	0	1	0	1	Motorcycle	99	Hospitalised	Yes	No	Yes	No		No		No	Discharged Home
759	Buea Regional Hospital	2023			32	26-35	Male	Employed	Lower Limbs	0	0	0	1	99	99	Not admitted
760	Buea Regional Hospital	2023			73	>65	Female	Retired	Lower Limbs	0	0	0	1	Motorcycle	99	Hospitalised	Yes	No	Yes	No		N/A		No	Discharged Home
761	Buea Regional Hospital	2023			63	56-65	Female	Employed	Lower Limbs and Upper Limbs	0	1	0	1	Truck	4 wheeled vehicle (taxi, private car, bus)	Hospitalised	Yes	No	No	No		No		Yes	Discharged Home
762	Buea Regional Hospital	2023			29	26-35	Male	Student	Head	1	0	0	0	99	99	Not admitted
763	Buea Regional Hospital	2023			38	36-45	Male	Unemployed	Head	1	0	0	0	Motorcycle	99	Hospitalised	Yes	No	Yes	No		No		No	Discharged Home
764	Buea Regional Hospital	2023			69	>65	Male	Employed	Upper Limbs	0	1	0	0	Private car	99	Hospitalised	Yes	Yes	Yes	No		No		No	Discharged Home
765	Buea Regional Hospital	2023			50	46-55	Female	Employed	Thorax/ Abdomen	0	0	1	0	Private car	99	Hospitalised	Yes	No	Yes	No		No		No	Discharged Home
766	Buea Regional Hospital	2023			38	36-45	Female	Employed	Lower Limbs and Upper Limbs	0	1	0	1	Truck	Police/ fire fighter	Hospitalised	Yes	No	Yes	No		No		No	Discharged Home
767	Buea Regional Hospital	2023			50	46-55	Female	Unemployed	Lower Limbs	0	0	0	1	Motorcycle	99	Hospitalised	Yes	No	No	No		No		No	Discharged Home
768	Buea Regional Hospital	2023			45	36-45	Male	Employed	Head	1	0	0	0	Motorcycle	99	Hospitalised	Yes	No	Yes	No		No		No	Discharged Home
769	Buea Regional Hospital	2023			36	36-45	Male	Employed	Lower Limbs	0	0	0	1	Taxi	Ambulance	Hospitalised	Yes	No	Yes	No		No		No	Discharged Home
770	Buea Regional Hospital	2023			50	46-55	Male	Employed	Head	1	0	0	0	Private car	99	Hospitalised	Yes	Yes	Yes	No		No		No	Discharged Home
771	Buea Regional Hospital	2023			22	16-25	Male	Employed	Head	1	0	0	0	Private car	4 wheeled vehicle (taxi, private car, bus)	Hospitalised	Yes	No	Yes	No		No		No	Discharged Home
772	Buea Regional Hospital	2023			52	46-55	Female	Employed	Lower Limbs and Upper Limbs	0	1	0	1	Private car	99	Hospitalised	Yes	No	Yes	No		No		No	Discharged Home
773	Buea Regional Hospital	2023			28	26-35	Male	Employed	Lower Limbs	0	0	0	1	99	99	Not admitted
774	Buea Regional Hospital	2023			35	26-35	Male	Employed	Lower Limbs	0	0	0	1	99	99	Not admitted
775	Buea Regional Hospital	2023			26	26-35	Female	Employed	Lower Limbs	0	0	0	1	99	99	Not admitted
776	Buea Regional Hospital	2023			40	36-45	Male	Employed	Lower Limbs	0	0	0	1	Bus	99	Hospitalised	Yes	No	Yes	No		No		No	Discharged Home
777	Buea Regional Hospital	2023			42	36-45	Male	Employed	Lower Limbs	0	0	0	1	Bus	4 wheeled vehicle (taxi, private car, bus)	Hospitalised	Yes	No	Yes	No		No		No	Discharged Home
778	Buea Regional Hospital	2023			21	16-25	Male	Student	Lower Limbs and Thorax/ Abdomen	0	0	1	1	Private car	99	Hospitalised	Yes	No	Yes	No		No		Yes	Discharged Home
779	Buea Regional Hospital	2023			26	26-35	Male	Employed	Lower Limbs	0	0	0	1	99	99	Not admitted
780	Buea Regional Hospital	2023			56	56-65	Male	Employed	Lower Limbs	0	0	0	1	Motorcycle	99	Hospitalised	Yes	No	Yes	No		No		No	Discharged Home
781	Buea Regional Hospital	2023			45	36-45	Male	Employed	Lower Limbs and Thorax/ Abdomen	0	0	1	1	99	99	Hospitalised	Yes	No	Yes	No		No		No	Discharged Home
782	Buea Regional Hospital	2023			34	26-35	Male	Employed	Lower Limbs	0	0	0	1	99	99	Not admitted
783	Buea Regional Hospital	2023			30	26-35	Male	Employed	Head	1	0	0	0	99	99	Not admitted
784	Buea Regional Hospital	2023			45	36-45	Male	Employed	Lower Limbs	0	0	0	1	Bus	99	Hospitalised	Yes	Yes	No	No		No		No	Discharged Home
785	Buea Regional Hospital	2023			22	16-25	Male	Student	Lower Limbs	0	0	0	1	Private car	99	Hospitalised	Yes	Yes	Yes	No		No		Yes	Discharged Home
786	Buea Regional Hospital	2023			26	26-35	Male	Employed	Lower Limbs	0	0	0	1	99	99	Not admitted
787	Buea Regional Hospital	2023			40	36-45	Female	Employed	Lower Limbs	0	0	0	1	Taxi	99	Hospitalised	Yes	Yes	No	No		No		No	Discharged Home
788	Buea Regional Hospital	2023			20	16-25	Female	Employed	Lower Limbs	0	0	0	1	99	99	Hospitalised	Yes	No	No	No		No		No	Discharged Home
789	Buea Regional Hospital	2023			42	36-45	Male	Employed	Head	1	0	0	0	99	99	Hospitalised	Yes	No	No	No		No		No	Discharged Home
790	Buea Regional Hospital	2023			56	56-65	Male	Employed	Head and Lower Limbs	1	0	0	1	Private car	99	Hospitalised	Yes	Yes	No	No		No		No	Discharged Home
791	Buea Regional Hospital	2023			45	36-45	Male	Employed	Head	1	0	0	0	Private car	99	Hospitalised	Yes	Yes	Yes	No		No		No	Discharged Home
792	Buea Regional Hospital	2023			22	16-25	Female	Employed	Head	1	0	0	0	99	99	Hospitalised	Yes	No	No	No		No		No	Discharged Home
793	Buea Regional Hospital	2023			40	36-45	Male	Employed	Head	1	0	0	0	Bus	99	Hospitalised	Yes	Yes	No	No		No		No	Discharged Home
794	Buea Regional Hospital	2023			35	26-35	Female	Employed	Head	1	0	0	0	99	99	Not admitted
795	Buea Regional Hospital	2023			50	46-55	Male	Employed	Head	1	0	0	0	Bus	99	Hospitalised	Yes	No	No	No		No		No	Discharged Home
796	Buea Regional Hospital	2023			45	36-45	Male	Employed	Head	1	0	0	0	Motorcycle	99	Hospitalised	Yes	No	No	No		No		No	Discharged Home
797	Buea Regional Hospital	2023			30	26-35	Female	Employed	Lower Limbs	0	0	0	1	99	99	Not admitted
798	Buea Regional Hospital	2023			60	56-65	Male	Employed	Head	1	0	0	0	Motorcycle	99	Hospitalised	No	No	No	No		No		No	Discharged Home
799	Buea Regional Hospital	2023			35	26-35	Female	Employed	Head	1	0	0	0	99	99	Not admitted
800	Buea Regional Hospital	2023			40	36-45	Male	Unemployed	Lower Limbs	0	0	0	1	99	99	Hospitalised	Yes	Yes	Yes	No		No		Yes	Discharged Home
801	Buea Regional Hospital	2023			29	26-35	Male	Employed	Head	1	0	0	0	99	99	Not admitted
802	Buea Regional Hospital	2023			30	26-35	Male	Employed	Lower Limbs and Upper Limbs	0	1	0	1	99	99	Not admitted
803	Buea Regional Hospital	2023			27	26-35	Male	Employed	Lower Limbs	0	0	0	1	99	99	Not admitted
804	Buea Regional Hospital	2023			20	16-25	Male	Student	Head	1	0	0	0	Motorcycle	99	Hospitalised	Yes	No	No	No		No		No	Discharged Home
805	Buea Regional Hospital	2023			24	16-25	Male	Unemployed	Head and Upper Limbs	1	1	0	0	Taxi	99	Hospitalised	Yes	Yes	No	No		No		No	Discharged Home
806	Buea Regional Hospital	2023			19	16-25	Male	Student	Upper Limbs	0	1	0	0	Private car	99	Hospitalised	Yes	No	No	No		No		Yes	Discharged Home
807	Buea Regional Hospital	2023			20	16-25	Male	Student	Thorax/ Abdomen	0	0	1	0	Private car	99	Hospitalised	Yes	Yes	No	No		No		Yes	Discharged Home
808	Buea Regional Hospital	2023			27	26-35	Male	Employed	Lower Limbs	0	0	0	1	99	99	Not admitted
809	Buea Regional Hospital	2023			31	26-35	Female	Employed	Lower Limbs	0	0	0	1	99	99	Not admitted
810	Buea Regional Hospital	2023			19	16-25	Male	Student	Head	1	0	0	0	Motorcycle	99	Hospitalised	No	Yes	No	No		No		Yes	Discharged Home
811	Buea Regional Hospital	2023			40	36-45	Male	Unemployed	Lower Limbs and Upper Limbs	0	1	0	1	Taxi	99	Hospitalised	Yes	Yes	Yes	No		No		No	Discharged Home
812	Buea Regional Hospital	2023			28	26-35	Male	Student	Lower Limbs and Upper Limbs	0	1	0	1	99	99	Not admitted
813	Buea Regional Hospital	2023			23	16-25	Male	Unemployed	Lower Limbs	0	0	0	1	Motorcycle	99	Hospitalised	Yes	Yes	Yes	No		No		No	Discharged Home
814	Buea Regional Hospital	2023			51	46-55	Male	Employed	Head	1	0	0	0	99	99	Not admitted
815	Buea Regional Hospital	2023			58	56-65	Female	Employed	Upper Limbs	0	1	0	0	99	99	Not admitted
816	Buea Regional Hospital	2023			35	26-35	Male	Employed	Lower Limbs and Upper Limbs	0	1	0	1	99	99	Not admitted
817	Buea Regional Hospital	2023			52	46-55	Male	Employed	Head and Lower Limbs	1	0	0	1	99	99	Hospitalised	Yes	Yes	Yes	No		No		No	Discharged Home
818	Buea Regional Hospital	2023			24	16-25	Female	Employed	Upper Limbs	0	1	0	0	Bus	99	Hospitalised	Yes	Yes	No	No		No		No	Discharged Home
819	Buea Regional Hospital	2023			24	16-25	Female	Employed	Upper Limbs	0	1	0	0	Bus	99	Hospitalised	Yes	Yes	No	No		No		No	Discharged Home
820	Buea Regional Hospital	2023			46	46-55	Male	Employed	Head and Lower Limbs	1	0	0	1	Motorcycle	99	Hospitalised	Yes	No	No	No		No		No	Discharged against medical advice
821	Buea Regional Hospital	2023			43	36-45	Male	Employed	Lower Limbs	0	0	0	1	Motorcycle	99	Hospitalised	Yes	No	Yes	No		No		No	Discharged Home
822	Limbe Regional Hospital	2023			29	26-35	Male	Employed	Lower Limbs	0	0	0	1	99	99	Hospitalised	Yes	Yes	Yes	No		No		No	Discharged Home
823	Buea Regional Hospital	2023			44	36-45	Male	Employed	Upper Limbs	0	1	0	0	99	99	Hospitalised	Yes	No	No	No		No		No	Discharged against medical advice
824	Buea Regional Hospital	2023			31	26-35	Male	Employed	Lower Limbs and Upper Limbs	0	1	0	1	99	99	Not admitted
825	Buea Regional Hospital	2023			43	36-45	Female	Employed	Head	1	0	0	0	99	99	Hospitalised	Yes	Yes	No	No		No		No	Discharged Home
826	Buea Regional Hospital	2023			31	26-35	Male	Employed	Lower Limbs and Upper Limbs	0	1	0	1	99	99	Not admitted
827	Buea Regional Hospital	2023			52	46-55	Male	Employed	Upper Limbs	0	1	0	0	Motorcycle	99	Hospitalised	Yes	No	Yes	No		No		No	Discharged Home
828	Buea Regional Hospital	2023			28	26-35	Male	Employed	Lower Limbs and Upper Limbs	0	1	0	1	99	99	Not admitted
829	Buea Regional Hospital	2023			22	16-25	Male	Unemployed	Upper Limbs	0	1	0	0	Motorcycle	99	Hospitalised	Yes	No	No	No		No		No	Discharged Home
830	Buea Regional Hospital	2023			56	56-65	Female	Employed	Lower Limbs and Upper Limbs	0	1	0	1	Private car	99	Hospitalised	Yes	No	No	No		No		No	Discharged Home
831	Buea Regional Hospital	2023			29	26-35	Male	Employed	Lower Limbs	0	0	0	1	99	99	Not admitted
832	Buea Regional Hospital	2023			21	16-25	Female	Student	Head and Upper Limbs	1	1	0	0	Motorcycle	99	Hospitalised	Yes	No	No	No		No		No	Discharged Home
833	Buea Regional Hospital	2023			32	26-35	Male	Employed	Head	1	0	0	0	99	99	Not admitted
834	Buea Regional Hospital	2023			44	36-45	Male	Employed	Head, Lower Limbs and Upper Limbs	1	1	0	1	Motorcycle	99	Hospitalised	Yes	Yes	No	No		No		No	Discharged Home
835	Buea Regional Hospital	2023			36	36-45	Male	Employed	Upper Limbs	0	1	0	0	99	99	Hospitalised	Yes	No	No	No		No		No	Discharged Home
836	Buea Regional Hospital	2023			39	36-45	Male	Employed	Head and Upper Limbs	1	1	0	0	Motorcycle	99	Not admitted
837	Buea Regional Hospital	2023			21	16-25	Male	Employed	Head and Upper Limbs	1	1	0	0	Private car	99	Hospitalised	Yes	No	No	No		No		No	Discharged Home
838	Buea Regional Hospital	2023			35	26-35	Male	Employed	Lower Limbs	0	0	0	1	99	99	Not admitted
839	Buea Regional Hospital	2023			21	16-25	Male	Student	Head, Lower Limbs and Upper Limbs	1	1	0	1	Motorcycle	99	Hospitalised	Yes	No	No	No		No		No	Discharged Home
840	Buea Regional Hospital	2023			26	26-35	Male	Employed	Lower Limbs	0	0	0	1	99	99	Not admitted
841	Buea Regional Hospital	2023			23	16-25	Male	Student	Head, Lower Limbs and Upper Limbs	1	1	0	1	Private car	99	Hospitalised	Yes	Yes	Yes	No		No		Yes	Discharged Home
842	Buea Regional Hospital	2023			44	36-45	Male	Employed	Lower Limbs	0	0	0	1	99	99	Hospitalised	Yes	Yes	No	No		No		No	Discharged Home
843	Buea Regional Hospital	2023			27	26-35	Male	Employed	Thorax/ Abdomen	0	0	1	0	99	99	Not admitted
844	Buea Regional Hospital	2023			31	26-35	Male	Employed	Head	1	0	0	0	99	99	Not admitted
845	Buea Regional Hospital	2023			51	46-55	Female	Employed	Lower Limbs	0	0	0	1	99	99	Not admitted
846	Buea Regional Hospital	2023	13:40:00.000+01:00	Afternoon	46	46-55	Male	Employed	Upper Limbs	0	1	0	0	Motorcycle	99	Hospitalised	Yes	No	No	No		No		Yes	Death
847	Buea Regional Hospital	2023			30	26-35	Male	Employed	Upper Limbs	0	1	0	0	99	99	Not admitted
848	Buea Regional Hospital	2023			63	56-65	Male	Retired	Head	1	0	0	0	99	99	Not admitted
849	Buea Regional Hospital	2023			31	26-35	Male	Employed	Upper Limbs	0	1	0	0	99	99	Not admitted
850	Buea Regional Hospital	2023			28	26-35	Male	Employed	Head	1	0	0	0	99	99	Not admitted
851	Buea Regional Hospital	2023			41	36-45	Male	Employed	Upper Limbs	0	1	0	0	99	99	Not admitted
852	Buea Regional Hospital	2023			26	26-35	Male	Employed	Head	1	0	0	0	99	99	Not admitted
853	Buea Regional Hospital	2023			36	36-45	Male	Employed	Upper Limbs	0	1	0	0	99	99	Not admitted
854	Buea Regional Hospital	2023			38	36-45	Male	Employed	Upper Limbs	0	1	0	0	Taxi	99	Not admitted
855	Buea Regional Hospital	2023			27	26-35	Male	Student	Lower Limbs	0	0	0	1	99	99	Not admitted
856	Buea Regional Hospital	2023			3	<16	Male	Employed	Head	1	0	0	0	99	99	Not admitted
857	Buea Regional Hospital	2023			40	36-45	Female	Employed	Lower Limbs	0	0	0	1	99	99	Not admitted
858	Buea Regional Hospital	2023			26	26-35	Male	Employed	Lower Limbs	0	0	0	1	99	99	Not admitted
859	Buea Regional Hospital	2023			18	16-25	Female	Student	Lower Limbs	0	0	0	1	99	99	Not admitted
860	Buea Regional Hospital	2023			32	26-35	Female	Employed	Upper Limbs	0	1	0	0	99	99	Not admitted
861	Buea Regional Hospital	2023			40	36-45	Male	Employed	Lower Limbs	0	0	0	1	99	99	Not admitted
862	Limbe Regional Hospital	2022			24	16-25	Male	Employed	Upper Limbs	0	1	0	0	99	99	Not admitted
863	Limbe Regional Hospital	2022			19	16-25	Male	Student	Lower Limbs	0	0	0	1	99	4 wheeled vehicle (taxi, private car, bus)	Not admitted
864	Limbe Regional Hospital	2022			22	16-25	Male	Student	Upper Limbs	0	1	0	0	99	4 wheeled vehicle (taxi, private car, bus)	Not admitted
865	Limbe Regional Hospital	2022			28	26-35	Male	Employed	Head	1	0	0	0	99	99	Not admitted
866	Limbe Regional Hospital	2022			23	16-25	Male	Unemployed	Lower Limbs	0	0	0	1	99	99	Not admitted
867	Limbe Regional Hospital	2022			52	46-55	Male	Employed	Lower Limbs	0	0	0	1	99	4 wheeled vehicle (taxi, private car, bus)	Not admitted
868	Limbe Regional Hospital	2022			50	46-55	Female	Employed	Lower Limbs	0	0	0	1	99	2-3 wheeled vehicle	Not admitted
869	Limbe Regional Hospital	2022			38	36-45	Female	Employed	Upper Limbs	0	1	0	0	99	2-3 wheeled vehicle	Not admitted
870	Limbe Regional Hospital	2022			37	36-45	Male	Employed	Head	1	0	0	0	99	2-3 wheeled vehicle	Not admitted
871	Limbe Regional Hospital	2022			44	36-45	Male	Employed	Head	1	0	0	0	99	2-3 wheeled vehicle	Not admitted
872	Limbe Regional Hospital	2022			24	16-25	Male	Student	Lower Limbs	0	0	0	1	99	2-3 wheeled vehicle	Not admitted
873	Limbe Regional Hospital	2022			33	26-35	Male	Employed	Lower Limbs	0	0	0	1	99	99	Not admitted
874	Limbe Regional Hospital	2022			28	26-35	Male	Employed	Upper Limbs	0	1	0	0	99	99	Not admitted
875	Limbe Regional Hospital	2022			27	26-35	Male	Employed	Lower Limbs and Upper Limbs	0	1	0	1	99	99	Not admitted
876	Limbe Regional Hospital	2022			30	26-35	Female	Employed	Lower Limbs	0	0	0	1	99	99	Not admitted
877	Limbe Regional Hospital	2022			2	<16	Male	Unemployed	Head	1	0	0	0	99	2-3 wheeled vehicle	Not admitted
878	Limbe Regional Hospital	2022			43	36-45	Female	Employed	Head	1	0	0	0	99	2-3 wheeled vehicle	Not admitted
879	Limbe Regional Hospital	2022			30	26-35	Male	Employed	Lower Limbs and Upper Limbs	0	1	0	1	99	2-3 wheeled vehicle	Not admitted
880	Limbe Regional Hospital	2022			40	36-45	Female	Employed	Thorax/ Abdomen	0	0	1	0	99	2-3 wheeled vehicle	Not admitted
881	Limbe Regional Hospital	2022			31	26-35	Male	Employed	Upper Limbs	0	1	0	0	99	4 wheeled vehicle (taxi, private car, bus)	Not admitted
882	Limbe Regional Hospital	2022			34	26-35	Male	Employed	Upper Limbs	0	1	0	0	99	99	Not admitted
883	Limbe Regional Hospital	2022	06:10:00.000+01:00	Morning	21	16-25	Male	Employed	Lower Limbs	0	0	0	1	99	4 wheeled vehicle (taxi, private car, bus)	Not admitted
884	Limbe Regional Hospital	2022	13:17:00.000+01:00	Afternoon	32	26-35	Male	Employed	Lower Limbs	0	0	0	1	99	99	Not admitted
885	Limbe Regional Hospital	2022			17	16-25	Male	Employed	Lower Limbs	0	0	0	1	99	99	Not admitted
886	Limbe Regional Hospital	2022			35	26-35	Male	Employed	Lower Limbs and Upper Limbs	0	1	0	1	99	99	Not admitted
887	Limbe Regional Hospital	2022			42	36-45	Male	Employed	Head	1	0	0	0	99	2-3 wheeled vehicle	Not admitted
888	Limbe Regional Hospital	2022			22	16-25	Male	Employed	Head	1	0	0	0	99	2-3 wheeled vehicle	Not admitted
889	Limbe Regional Hospital	2022			31	26-35	Female	Employed	Upper Limbs	0	1	0	0	99	99	Not admitted
890	Limbe Regional Hospital	2022			4	<16	Female	Unemployed	Lower Limbs	0	0	0	1	99	4 wheeled vehicle (taxi, private car, bus)	Not admitted
891	Limbe Regional Hospital	2022			7	<16	Female	Unemployed	Lower Limbs	0	0	0	1	99	4 wheeled vehicle (taxi, private car, bus)	Not admitted
892	Limbe Regional Hospital	2022			21	16-25	Male	Employed	Head	1	0	0	0	99	4 wheeled vehicle (taxi, private car, bus)	Not admitted
893	Limbe Regional Hospital	2022			40	36-45	Female	Unemployed	Lower Limbs	0	0	0	1	99	4 wheeled vehicle (taxi, private car, bus)	Not admitted
894	Limbe Regional Hospital	2022			22	16-25	Male	Student	Lower Limbs	0	0	0	1	99	4 wheeled vehicle (taxi, private car, bus)	Not admitted
895	Limbe Regional Hospital	2022			11	<16	Female	Student	Lower Limbs	0	0	0	1	99	4 wheeled vehicle (taxi, private car, bus)	Not admitted
896	Limbe Regional Hospital	2022			4	<16	Male	Unemployed	Lower Limbs	0	0	0	1	99	2-3 wheeled vehicle	Not admitted
897	Limbe Regional Hospital	2022			27	26-35	Female	Employed	Head	1	0	0	0	99	2-3 wheeled vehicle	Not admitted
898	Limbe Regional Hospital	2022			24	16-25	Male	Employed	Lower Limbs	0	0	0	1	99	99	Hospitalised	Yes	Yes	No	No		No		No	Discharged Home
899	Limbe Regional Hospital	2022			23	16-25	Male	Employed	Thorax/ Abdomen	0	0	1	0	99	99	Not admitted
900	Limbe Regional Hospital	2022			46	46-55	Male	Employed	Thorax/ Abdomen	0	0	1	0	99	99	Not admitted
901	Limbe Regional Hospital	2022			32	26-35	Female	Unemployed	Lower Limbs	0	0	0	1	99	99	Not admitted
902	Limbe Regional Hospital	2022			30	26-35	Female	Employed	Lower Limbs	0	0	0	1	99	99	Not admitted
903	Limbe Regional Hospital	2022			35	26-35	Male	Employed	Lower Limbs	0	0	0	1	99	99	Hospitalised	Yes	Yes	No	No		No		No	Discharged Home
904	Limbe Regional Hospital	2022			55	46-55	Male	Employed	Head	1	0	0	0	Private car	4 wheeled vehicle (taxi, private car, bus)	Not admitted
905	Limbe Regional Hospital	2022			12	<16	Male	Student	Upper Limbs	0	1	0	0	Motorcycle	Ambulance	Hospitalised	Yes	Yes	Yes	No		No		Yes	Discharged Home
906	Limbe Regional Hospital	2022			26	26-35	Female	Employed	Lower Limbs	0	0	0	1	99	99	Referred
907	Limbe Regional Hospital	2022			46	46-55	Male	Employed	Head	1	0	0	0	Bus	4 wheeled vehicle (taxi, private car, bus)	Not admitted
908	Limbe Regional Hospital	2022			36	36-45	Male	Employed	Head	1	0	0	0	Taxi	On foot	Not admitted
909	Limbe Regional Hospital	2022			28	26-35	Male	Employed	Lower Limbs	0	0	0	1	99	99	Hospitalised	Yes	Yes	No	No		No		No	Discharged Home
910	Limbe Regional Hospital	2022			28	26-35	Male	Employed	Lower Limbs	0	0	0	1	99	99	Not admitted
911	Limbe Regional Hospital	2022			8	<16	Female	Student	Thorax/ Abdomen	0	0	1	0	Motorcycle	2-3 wheeled vehicle	Not admitted
912	Limbe Regional Hospital	2022			24	16-25	Male	Unemployed	Upper Limbs	0	1	0	0	Taxi	Police/ fire fighter	Hospitalised	Yes	Yes	Yes	No		No		Yes	Referred/ Transferred to another health faciliy
913	Limbe Regional Hospital	2022			36	36-45	Female	Employed	Upper Limbs	0	1	0	0	Motorcycle	2-3 wheeled vehicle	Hospitalised	Yes	Yes	Yes	No		No		Yes	Discharged Home
914	Limbe Regional Hospital	2022			14	<16	Female	Student	Lower Limbs and Thorax/ Abdomen	0	0	1	1	Motorcycle	2-3 wheeled vehicle	Not admitted
915	Limbe Regional Hospital	2022			14	<16	Female	Employed	Thorax/ Abdomen and Upper Limbs	0	1	1	0	Motorcycle	2-3 wheeled vehicle	Not admitted
916	Limbe Regional Hospital	2022			16	16-25	Female	Student	Upper Limbs	0	1	0	0	Motorcycle	2-3 wheeled vehicle	Not admitted
917	Limbe Regional Hospital	2022			35	26-35	Female	Employed	Lower Limbs and Upper Limbs	0	1	0	1	99	99	Not admitted
918	Limbe Regional Hospital	2022			45	36-45	Male	Employed	Lower Limbs	0	0	0	1	Motorcycle	2-3 wheeled vehicle	Not admitted
919	Limbe Regional Hospital	2022			34	26-35	Male	Employed	Lower Limbs	0	0	0	1	Private car	99	Not admitted
920	Limbe Regional Hospital	2022			28	26-35	Female	Employed	Head	1	0	0	0	Private car	99	Hospitalised	Yes	No	No	No		No		No	Discharged Home
921	Limbe Regional Hospital	2022			46	46-55	Male	Employed	Upper Limbs	0	1	0	0	Taxi	4 wheeled vehicle (taxi, private car, bus)	Not admitted
922	Limbe Regional Hospital	2022			29	26-35	Female	Employed	Head and Lower Limbs	1	0	0	1	99	99	Not admitted
923	Buea Regional Hospital	2022			26	26-35	Female	Student	Lower Limbs and Upper Limbs	0	1	0	1	99	99	Not admitted
924	Limbe Regional Hospital	2022			21	16-25	Female	Employed	Upper Limbs	0	1	0	0	Motorcycle	4 wheeled vehicle (taxi, private car, bus)	Not admitted
925	Limbe Regional Hospital	2022			32	26-35	Male	Employed	Head	1	0	0	0	99	99	Not admitted
926	Limbe Regional Hospital	2022			38	36-45	Male	Employed	Head	1	0	0	0	Taxi	4 wheeled vehicle (taxi, private car, bus)	Not admitted
927	Limbe Regional Hospital	2022			30	26-35	Male	Employed	Lower Limbs	0	0	0	1	99	99	Not admitted
928	Limbe Regional Hospital	2022			65	56-65	Female	Employed	Upper Limbs	0	1	0	0	Taxi	On foot	Not admitted
929	Limbe Regional Hospital	2022			64	56-65	Female	Employed	Head and Upper Limbs	1	1	0	0	Private car	4 wheeled vehicle (taxi, private car, bus)	Hospitalised	Yes	Yes	Yes	No		N/A		Yes	Death
930	Limbe Regional Hospital	2022			32	26-35	Male	Employed	Upper Limbs	0	1	0	0	99	99	Not admitted
931	Limbe Regional Hospital	2022			32	26-35	Male	Employed	Upper Limbs	0	1	0	0	99	99	Not admitted
932	Limbe Regional Hospital	2022			13	<16	Male	Student	Head and Thorax/ Abdomen	1	0	1	0	Motorcycle	2-3 wheeled vehicle	Not admitted
933	Limbe Regional Hospital	2022			40	36-45	Female	Employed	Head and Lower Limbs	1	0	0	1	Motorcycle	4 wheeled vehicle (taxi, private car, bus)	Not admitted
934	Limbe Regional Hospital	2022			45	36-45	Male	Retired	Head and Upper Limbs	1	1	0	0	Bus	4 wheeled vehicle (taxi, private car, bus)	Referred
935	Limbe Regional Hospital	2022			40	36-45	Male	Employed	Head and Upper Limbs	1	1	0	0	Motorcycle	4 wheeled vehicle (taxi, private car, bus)	Hospitalised	Yes	Yes	Yes	No		No		Yes	Discharged Home
936	Limbe Regional Hospital	2022			25	16-25	Male	Employed	Head	1	0	0	0	Private car	2-3 wheeled vehicle	Hospitalised	Yes	Yes	Yes	No		No		Yes	Discharged Home
937	Limbe Regional Hospital	2022			25	16-25	Female	Employed	Upper Limbs	0	1	0	0	Private car	4 wheeled vehicle (taxi, private car, bus)	Not admitted
938	Limbe Regional Hospital	2022			12	<16	Male	Student	Upper Limbs	0	1	0	0	Taxi	2-3 wheeled vehicle	Not admitted
939	Limbe Regional Hospital	2022			23	16-25	Female	Student	Head	1	0	0	0	Private car	2-3 wheeled vehicle	Hospitalised	Yes	Yes	No	Yes	No	No		Yes	Discharged Home
940	Limbe Regional Hospital	2022			29	26-35	Male	Employed	Head	1	0	0	0	99	99	Not admitted
941	Limbe Regional Hospital	2022			24	16-25	Male	Employed	Thorax/ Abdomen	0	0	1	0	Private car	2-3 wheeled vehicle	Not admitted
942	Limbe Regional Hospital	2022			24	16-25	Male	Employed	Head	1	0	0	0	Private car	2-3 wheeled vehicle	Not admitted
943	Limbe Regional Hospital	2022			15	<16	Female	Student	Upper Limbs	0	1	0	0	Private car	2-3 wheeled vehicle	Not admitted
944	Limbe Regional Hospital	2022			19	16-25	Female	Student	Head	1	0	0	0	Private car	4 wheeled vehicle (taxi, private car, bus)	Not admitted
945	Limbe Regional Hospital	2022			5	<16	Male	Student	Upper Limbs	0	1	0	0	Taxi	4 wheeled vehicle (taxi, private car, bus)	Not admitted
946	Limbe Regional Hospital	2022			25	16-25	Male	Employed	Thorax/ Abdomen and Upper Limbs	0	1	1	0	Motorcycle	4 wheeled vehicle (taxi, private car, bus)	Not admitted
947	Limbe Regional Hospital	2022			15	<16	Male	Student	Head	1	0	0	0	Private car	4 wheeled vehicle (taxi, private car, bus)	Not admitted
948	Limbe Regional Hospital	2022			27	26-35	Male	Student	Upper Limbs	0	1	0	0	99	99	Not admitted
949	Limbe Regional Hospital	2022			36	36-45	Male	Employed	Upper Limbs	0	1	0	0	Private car	Ambulance	Not admitted
950	Limbe Regional Hospital	2022			24	16-25	Male	Employed	Head	1	0	0	0	Private car	2-3 wheeled vehicle	Not admitted
951	Limbe Regional Hospital	2022			30	26-35	Male	Employed	Upper Limbs	0	1	0	0	99	99	Not admitted
952	Limbe Regional Hospital	2022			45	36-45	Female	Retired	Upper Limbs	0	1	0	0	Private car	Ambulance	Not admitted
953	Limbe Regional Hospital	2022			25	16-25	Female	Employed	Upper Limbs	0	1	0	0	Motorcycle	2-3 wheeled vehicle	Not admitted
954	Limbe Regional Hospital	2022			33	26-35	Male	Employed	Upper Limbs	0	1	0	0	99	99	Not admitted
955	Limbe Regional Hospital	2022			22	16-25	Male	Employed	Upper Limbs	0	1	0	0	Motorcycle	4 wheeled vehicle (taxi, private car, bus)	Hospitalised	Yes	Yes	Yes	No		No		Yes	Discharged Home
956	Limbe Regional Hospital	2022			28	26-35	Female	Employed	Head	1	0	0	0	99	99	Not admitted
957	Limbe Regional Hospital	2022			30	26-35	Female	Employed	Head	1	0	0	0	99	99	Not admitted
958	Limbe Regional Hospital	2022			35	26-35	Male	Employed	Lower Limbs	0	0	0	1	99	99	Not admitted
959	Limbe Regional Hospital	2022			49	46-55	Male	Employed	Thorax/ Abdomen	0	0	1	0	Private car	4 wheeled vehicle (taxi, private car, bus)	Not admitted
960	Limbe Regional Hospital	2022			33	26-35	Male	Unemployed	Head	1	0	0	0	99	99	Not admitted
961	Limbe Regional Hospital	2022			28	26-35	Male	Student	Upper Limbs	0	1	0	0	99	99	Not admitted
962	Limbe Regional Hospital	2022			29	26-35	Female	Employed	Lower Limbs and Upper Limbs	0	1	0	1	99	99	Not admitted
963	Limbe Regional Hospital	2022			40	36-45	Male	Employed	Upper Limbs	0	1	0	0	Private car	Ambulance	Not admitted
964	Limbe Regional Hospital	2022			31	26-35	Male	Employed	Upper Limbs	0	1	0	0	99	99	Not admitted
965	Limbe Regional Hospital	2022			42	36-45	Male	Employed	Upper Limbs	0	1	0	0	Private car	4 wheeled vehicle (taxi, private car, bus)	Hospitalised	Yes	Yes	Yes	No		No		Yes	Discharged Home
966	Limbe Regional Hospital	2022			22	16-25	Male	Employed	Thorax/ Abdomen and Upper Limbs	0	1	1	0	Truck	Ambulance	Referred
967	Limbe Regional Hospital	2022			54	46-55	Female	Employed	Thorax/ Abdomen	0	0	1	0	Private car	On foot	Not admitted
968	Limbe Regional Hospital	2022			30	26-35	Male	Employed	Upper Limbs	0	1	0	0	99	99	Not admitted
969	Limbe Regional Hospital	2022			21	16-25	Male	Employed	Head	1	0	0	0	99	99	Not admitted
970	Limbe Regional Hospital	2022			28	26-35	Male	Employed	Head	1	0	0	0	99	99	Not admitted
971	Limbe Regional Hospital	2022			35	26-35	Male	Employed	Upper Limbs	0	1	0	0	Taxi	99	Not admitted
972	Limbe Regional Hospital	2022			25	16-25	Female	Employed	Upper Limbs	0	1	0	0	99	4 wheeled vehicle (taxi, private car, bus)	Not admitted
973	Limbe Regional Hospital	2022			27	26-35	Male	Employed	Lower Limbs	0	0	0	1	99	99	Not admitted
974	Limbe Regional Hospital	2022			51	46-55	Male	Employed	Upper Limbs	0	1	0	0	Truck	2-3 wheeled vehicle	Not admitted
975	Limbe Regional Hospital	2022			36	36-45	Female	Employed	Head	1	0	0	0	Taxi	4 wheeled vehicle (taxi, private car, bus)	Hospitalised	Yes	Yes	Yes	No		No		Yes	Discharged Home
976	Limbe Regional Hospital	2022			26	26-35	Female	Employed	Lower Limbs	0	0	0	1	99	99	Hospitalised	Yes	Yes	Yes	No		No		Yes	Discharged Home
977	Limbe Regional Hospital	2022			9	<16	Male	Student	Upper Limbs	0	1	0	0	Motorcycle	2-3 wheeled vehicle	Not admitted
978	Limbe Regional Hospital	2022			25	16-25	Male	Employed	Head	1	0	0	0	99	2-3 wheeled vehicle	Not admitted
979	Limbe Regional Hospital	2022			5	<16	Male	Student	Head	1	0	0	0	Motorcycle	2-3 wheeled vehicle	Not admitted
980	Limbe Regional Hospital	2022			21	16-25	Male	Employed	Head	1	0	0	0	Taxi	On foot	Not admitted
981	Limbe Regional Hospital	2022			26	26-35	Male	Employed	Upper Limbs	0	1	0	0	99	99	Not admitted
982	Limbe Regional Hospital	2022			22	16-25	Male	Student	Lower Limbs	0	0	0	1	Taxi	Ambulance	Hospitalised	Yes	Yes	Yes	No		No		Yes	Discharged Home
983	Limbe Regional Hospital	2022			21	16-25	Male	Employed	Upper Limbs	0	1	0	0	Taxi	2-3 wheeled vehicle	Not admitted
984	Limbe Regional Hospital	2022			45	36-45	Male	Employed	Lower Limbs	0	0	0	1	Motorcycle	4 wheeled vehicle (taxi, private car, bus)	Hospitalised	Yes	Yes	Yes	No		No		Yes	Discharged Home
985	Limbe Regional Hospital	2022			33	26-35	Male	Employed	Lower Limbs	0	0	0	1	99	99	Not admitted
986	Limbe Regional Hospital	2022			40	36-45	Male	Employed	Upper Limbs	0	1	0	0	Private car	2-3 wheeled vehicle	Not admitted
987	Limbe Regional Hospital	2022			23	16-25	Female	Student	Upper Limbs	0	1	0	0	99	2-3 wheeled vehicle	Not admitted
988	Limbe Regional Hospital	2022			32	26-35	Male	Employed	Lower Limbs	0	0	0	1	99	99	Not admitted
989	Limbe Regional Hospital	2022			24	16-25	Female	Employed	Lower Limbs and Thorax/ Abdomen	0	0	1	1	Private car	2-3 wheeled vehicle	Not admitted
990	Limbe Regional Hospital	2022			5	<16	Female	Student	Head	1	0	0	0	Private car	2-3 wheeled vehicle	Not admitted
991	Limbe Regional Hospital	2022			25	16-25	Male	Student	Thorax/ Abdomen	0	0	1	0	Private car	4 wheeled vehicle (taxi, private car, bus)	Not admitted
992	Limbe Regional Hospital	2022			15	<16	Female	Employed	Head	1	0	0	0	Motorcycle	2-3 wheeled vehicle	Not admitted
993	Limbe Regional Hospital	2022			48	46-55	Female	Employed	Thorax/ Abdomen and Upper Limbs	0	1	1	0	Motorcycle	2-3 wheeled vehicle	Not admitted
994	Limbe Regional Hospital	2022			18	16-25	Male	Employed	Head and Upper Limbs	1	1	0	0	Motorcycle	2-3 wheeled vehicle	Not admitted
995	Limbe Regional Hospital	2022			60	56-65	Female	Student	Upper Limbs	0	1	0	0	99	2-3 wheeled vehicle	Not admitted
996	Limbe Regional Hospital	2022			33	26-35	Male	Unemployed	Lower Limbs	0	0	0	1	99	99	Not admitted
997	Limbe Regional Hospital	2022			20	16-25	Male	Student	Upper Limbs	0	1	0	0	Motorcycle	2-3 wheeled vehicle	Not admitted
998	Limbe Regional Hospital	2022			25	16-25	Female	Employed	Upper Limbs	0	1	0	0	Motorcycle	2-3 wheeled vehicle	Not admitted
999	Limbe Regional Hospital	2022			47	46-55	Male	Employed	Upper Limbs	0	1	0	0	99	2-3 wheeled vehicle	Not admitted
1000	Limbe Regional Hospital	2022			35	26-35	Female	Unemployed	Lower Limbs and Upper Limbs	0	1	0	1	99	99	Not admitted
1001	Limbe Regional Hospital	2022			31	26-35	Male	Employed	Upper Limbs	0	1	0	0	99	99	Not admitted
1002	Limbe Regional Hospital	2022			23	16-25	Female	Student	Head	1	0	0	0	99	99	Not admitted
1003	Limbe Regional Hospital	2022			60	56-65	Male	Employed	Lower Limbs	0	0	0	1	99	99	Hospitalised	Yes	No	No	No		No		No	Discharged Home
1004	Limbe Regional Hospital	2022			33	26-35	Female	Employed	Upper Limbs	0	1	0	0	99	4 wheeled vehicle (taxi, private car, bus)	Not admitted
1005	Limbe Regional Hospital	2022			24	16-25	Male	Employed	Lower Limbs	0	0	0	1	99	99	Referred
1006	Limbe Regional Hospital	2022			19	16-25	Male	Student	Lower Limbs	0	0	0	1	99	99	Hospitalised	Yes	Yes	No	No		No		No	Discharged Home
1007	Limbe Regional Hospital	2022			24	16-25	Male	Student	Head	1	0	0	0	99	99	Not admitted
1008	Limbe Regional Hospital	2022			29	26-35	Male	Employed	Lower Limbs	0	0	0	1	99	4 wheeled vehicle (taxi, private car, bus)	Not admitted
1009	Limbe Regional Hospital	2022			7	<16	Male	Unemployed	Lower Limbs	0	0	0	1	99	99	Not admitted
1010	Limbe Regional Hospital	2022			18	16-25	Male	Student	Upper Limbs	0	1	0	0	99	99	Not admitted
1011	Limbe Regional Hospital	2022			33	26-35	Male	Employed	Lower Limbs	0	0	0	1	Motorcycle	99	Hospitalised	Yes	Yes	Yes	No		No		No	Discharged Home
1012	Limbe Regional Hospital	2022			7	<16	Male	Unemployed	Head	1	0	0	0	99	2-3 wheeled vehicle	Not admitted
1013	Limbe Regional Hospital	2022			4	<16	Male	Unemployed	Upper Limbs	0	1	0	0	99	2-3 wheeled vehicle	Not admitted
1014	Limbe Regional Hospital	2022			44	36-45	Female	Employed	Upper Limbs	0	1	0	0	99	99	Not admitted
1015	Limbe Regional Hospital	2022			25	16-25	Male	Employed	Head	1	0	0	0	99	4 wheeled vehicle (taxi, private car, bus)	Not admitted
1016	Limbe Regional Hospital	2022			34	26-35	Male	Employed	Lower Limbs	0	0	0	1	Motorcycle	99	Hospitalised	Yes	Yes	Yes	No		No		Yes	Discharged Home
1017	Limbe Regional Hospital	2022			38	36-45	Male	Employed	Lower Limbs	0	0	0	1	99	99	Hospitalised	Yes	No	No	No		No		No	Discharged Home
1018	Limbe Regional Hospital	2022			23	16-25	Male	Student	Upper Limbs	0	1	0	0	99	99	Not admitted
1019	Limbe Regional Hospital	2022			31	26-35	Male	Employed	Thorax/ Abdomen and Upper Limbs	0	1	1	0	Taxi	99	Hospitalised	Yes	No	Yes	No		No		No	Discharged Home
1020	Limbe Regional Hospital	2022			2	<16	Female	Unemployed	Head	1	0	0	0	99	99	Hospitalised	Yes	N/A	No	No		No		No	Discharged Home
1021	Limbe Regional Hospital	2022			40	36-45	Male	Employed	Head	1	0	0	0	99	99	Hospitalised	Yes	No	No	No		No		Yes	Discharged Home
1022	Limbe Regional Hospital	2022			50	46-55	Female	Employed	Upper Limbs	0	1	0	0	99	4 wheeled vehicle (taxi, private car, bus)	Not admitted
1023	Limbe Regional Hospital	2022			50	46-55	Male	Employed	Upper Limbs	0	1	0	0	99	99	Not admitted
1024	Limbe Regional Hospital	2022			32	26-35	Male	Employed	Head and Lower Limbs	1	0	0	1	Motorcycle	99	Hospitalised	Yes	No	Yes	No		No		No	Discharged Home
1025	Limbe Regional Hospital	2022			27	26-35	Male	Employed	Head	1	0	0	0	Private car	99	Hospitalised	Yes	No	Yes	No		No		No	Discharged Home
1026	Limbe Regional Hospital	2022			22	16-25	Female	Student	Upper Limbs	0	1	0	0	99	99	Not admitted
1027	Limbe Regional Hospital	2022			18	16-25	Male	Student	Lower Limbs	0	0	0	1	99	99	Not admitted
1028	Limbe Regional Hospital	2022			21	16-25	Male	Unemployed	Lower Limbs	0	0	0	1	99	99	Not admitted
1029	Limbe Regional Hospital	2022			27	26-35	Male	Employed	Head and Lower Limbs	1	0	0	1	Motorcycle	99	Hospitalised	Yes	No	Yes	No		No		N/A	Discharged Home
1030	Limbe Regional Hospital	2022			15	<16	Female	Student	Lower Limbs	0	0	0	1	99	99	Not admitted
1031	Limbe Regional Hospital	2022			35	26-35	Male	Unemployed	Head, Lower Limbs and Upper Limbs	1	1	0	1	Motorcycle	4 wheeled vehicle (taxi, private car, bus)	Hospitalised	Yes	No	Yes	No		No		No	Discharged Home
1032	Limbe Regional Hospital	2022			70	>65	Male	Retired	Head	1	0	0	0	99	99	Not admitted
1033	Limbe Regional Hospital	2022			29	26-35	Male	Student	Upper Limbs	0	1	0	0	Taxi	99	Hospitalised	Yes	No	Yes	No		No		No	Discharged Home
1034	Limbe Regional Hospital	2022			60	56-65	Male	Retired	Head	1	0	0	0	99	99	Hospitalised	Yes	Yes	No	No		No		Yes	Discharged Home
1035	Limbe Regional Hospital	2022			29	26-35	Male	Employed	Head	1	0	0	0	Motorcycle	99	Hospitalised	Yes	No	Yes	No		No		No	Discharged Home
1036	Limbe Regional Hospital	2022			35	26-35	Female	Employed	Head, Lower Limbs, Upper Limbs and Thorax/ Abdomen	1	1	1	1	99	99	Hospitalised	Yes	Yes	Yes	No		No		Yes	Discharged Home
1037	Limbe Regional Hospital	2022			26	26-35	Female	Employed	Head	1	0	0	0	99	99	Hospitalised	Yes	No	No	No		No		No	Discharged Home
1038	Limbe Regional Hospital	2022			17	16-25	Female	Student	Upper Limbs	0	1	0	0	99	99	Not admitted
1039	Limbe Regional Hospital	2022	15:15:00.000+01:00	Afternoon	17	16-25	Female	Student	Lower Limbs	0	0	0	1	99	99	Not admitted
1040	Limbe Regional Hospital	2022			40	36-45	Male	Employed	Lower Limbs	0	0	0	1	99	99	Not admitted
1041	Limbe Regional Hospital	2022			33	26-35	Male	Employed	Thorax/ Abdomen	0	0	1	0	99	99	Hospitalised	Yes	Yes	No	No		No		No	Discharged Home
1042	Limbe Regional Hospital	2022			26	26-35	Female	Student	Lower Limbs	0	0	0	1	99	99	Hospitalised	Yes	No	No	No		No		No	Discharged Home
1043	Limbe Regional Hospital	2022			13	<16	Female	Student	Lower Limbs	0	0	0	1	99	99	Not admitted
1044	Limbe Regional Hospital	2022			26	26-35	Male	Employed	Head, Lower Limbs and Upper Limbs	1	1	0	1	Taxi	99	Hospitalised	Yes	Yes	No	No		No		No	Discharged Home
1045	Limbe Regional Hospital	2022			34	26-35	Female	Employed	Head	1	0	0	0	Taxi	99	Hospitalised	Yes	Yes	No	No		No		No	Discharged Home
1046	Limbe Regional Hospital	2022			40	36-45	Male	Employed	Lower Limbs	0	0	0	1	99	99	Not admitted
1047	Limbe Regional Hospital	2022			16	16-25	Male	Student	Lower Limbs	0	0	0	1	99	99	Not admitted
1048	Limbe Regional Hospital	2022			27	26-35	Male	Employed	Head	1	0	0	0	Private car	99	Hospitalised	Yes	No	No	No		No		No	Discharged Home
1049	Limbe Regional Hospital	2022			36	36-45	Male	Unemployed	Lower Limbs	0	0	0	1	99	99	Referred
1050	Limbe Regional Hospital	2022			8	<16	Female	Unemployed	Lower Limbs	0	0	0	1	99	2-3 wheeled vehicle	Not admitted
1051	Limbe Regional Hospital	2022			63	56-65	Female	Retired	Upper Limbs	0	1	0	0	99	99	Not admitted
1052	Limbe Regional Hospital	2022			2	<16	Male	Unemployed	Head	1	0	0	0	99	99	Not admitted
1053	Limbe Regional Hospital	2022			25	16-25	Male	Employed	Lower Limbs	0	0	0	1	99	99	Not admitted
1054	Limbe Regional Hospital	2022			18	16-25	Male	Student	Upper Limbs	0	1	0	0	99	99	Hospitalised	Yes	No	No	No		No		No	Death
1055	Limbe Regional Hospital	2022			43	36-45	Female	Unemployed	Lower Limbs	0	0	0	1	99	99	Not admitted
1056	Limbe Regional Hospital	2022			27	26-35	Male	Employed	Thorax/ Abdomen	0	0	1	0	Taxi	99	Hospitalised	Yes	No	Yes	No		No		No	Discharged Home
1057	Limbe Regional Hospital	2022			43	36-45	Male	Employed	Lower Limbs	0	0	0	1	99	99	Not admitted
1058	Limbe Regional Hospital	2022			28	26-35	Male	Employed	Lower Limbs	0	0	0	1	Private car	99	Hospitalised	No	No	Yes	No		No		No	Discharged Home
1059	Limbe Regional Hospital	2022			22	16-25	Male	Employed	Lower Limbs	0	0	0	1	99	99	Not admitted
1060	Limbe Regional Hospital	2022			6	<16	Male	Unemployed	Upper Limbs	0	1	0	0	99	99	Not admitted
1061	Limbe Regional Hospital	2022	07:40:00.000+01:00	Morning	26	26-35	Male	Employed	Upper Limbs	0	1	0	0	99	2-3 wheeled vehicle	Not admitted
1062	Limbe Regional Hospital	2022			11	<16	Female	Student	Lower Limbs	0	0	0	1	99	99	Not admitted
1063	Limbe Regional Hospital	2022			35	26-35	Male	Employed	Upper Limbs	0	1	0	0	Motorcycle	99	Hospitalised	Yes	No	Yes	No		No		Yes	Discharged Home
1064	Limbe Regional Hospital	2022			48	46-55	Female	Employed	Lower Limbs	0	0	0	1	99	99	Hospitalised	Yes	Yes	Yes	No		No		Yes	Discharged against medical advice
1065	Limbe Regional Hospital	2022			16	16-25	Female	Student	Lower Limbs	0	0	0	1	99	99	Not admitted
1066	Limbe Regional Hospital	2022			42	36-45	Male	Employed	Head	1	0	0	0	99	99	Not admitted
1067	Limbe Regional Hospital	2022			36	36-45	Male	Employed	Lower Limbs	0	0	0	1	99	99	Referred
1068	Limbe Regional Hospital	2022			30	26-35	Male	Employed	Lower Limbs	0	0	0	1	Taxi	99	Hospitalised	Yes	No	No	No		No		No	Discharged Home
1069	Limbe Regional Hospital	2022			32	26-35	Male	Employed	Lower Limbs	0	0	0	1	Motorcycle	99	Hospitalised	Yes	Yes	Yes	No		No		No	Discharged Home
1070	Limbe Regional Hospital	2022			28	26-35	Male	Employed	Upper Limbs	0	1	0	0	99	99	Hospitalised	Yes	No	No	No		No		No	Discharged against medical advice
1071	Limbe Regional Hospital	2022			80	>65	Female	Retired	Lower Limbs	0	0	0	1	99	99	Not admitted
1072	Limbe Regional Hospital	2022			39	36-45	Female	Employed	Upper Limbs	0	1	0	0	99	99	Not admitted
1073	Limbe Regional Hospital	2022			20	16-25	Male	Employed	Head	1	0	0	0	99	99	Hospitalised	Yes	N/A	No	No		No		No	Discharged against medical advice
1074	Limbe Regional Hospital	2022			17	16-25	Male	Employed	Head	1	0	0	0	99	99	Referred
1075	Limbe Regional Hospital	2022			8	<16	Female	Unemployed	Head	1	0	0	0	99	99	Not admitted
1076	Limbe Regional Hospital	2022			5	<16	Female	Unemployed	Lower Limbs	0	0	0	1	99	99	Not admitted
1077	Limbe Regional Hospital	2022			22	16-25	Male	Employed	Lower Limbs	0	0	0	1	99	99	Hospitalised	Yes	Yes	Yes	No		No		Yes	Discharged Home
1078	Limbe Regional Hospital	2022			63	56-65	Male	Employed	Head	1	0	0	0	99	99	Not admitted
1079	Limbe Regional Hospital	2022			52	46-55	Female	Employed	Thorax/ Abdomen	0	0	1	0	99	99	Not admitted
1080	Limbe Regional Hospital	2022			37	36-45	Male	Employed	Lower Limbs	0	0	0	1	99	99	Not admitted
1081	Limbe Regional Hospital	2022			29	26-35	Female	Student	Lower Limbs	0	0	0	1	99	99	Hospitalised	Yes	No	Yes	No		No		No	Discharged Home
1082	Limbe Regional Hospital	2022			27	26-35	Male	Employed	Lower Limbs	0	0	0	1	99	99	Hospitalised	Yes	No	No	No		No		No	Discharged against medical advice
1083	Limbe Regional Hospital	2022			24	16-25	Male	Employed	Upper Limbs	0	1	0	0	99	99	Not admitted
1084	Limbe Regional Hospital	2022	21:50:00.000+01:00	Night	65	56-65	Female	Retired	Lower Limbs	0	0	0	1	99	99	Hospitalised	Yes	No	No	No		No		No	Discharged Home
1085	Limbe Regional Hospital	2022			35	26-35	Male	Employed	Upper Limbs	0	1	0	0	99	99	Hospitalised	Yes	No	No	No		No		No	Discharged Home
1086	Limbe Regional Hospital	2022			36	36-45	Female	Employed	Thorax/ Abdomen	0	0	1	0	99	99	Not admitted
1087	Limbe Regional Hospital	2022			69	>65	Female	Retired	Thorax/ Abdomen	0	0	1	0	99	99	Not admitted
1088	Limbe Regional Hospital	2022			36	36-45	Female	Employed	Lower Limbs	0	0	0	1	99	99	Not admitted
1089	Limbe Regional Hospital	2022			22	16-25	Male	Unemployed	Lower Limbs	0	0	0	1	99	99	Not admitted
1090	Limbe Regional Hospital	2022			33	26-35	Female	Employed	Lower Limbs	0	0	0	1	Private car	On foot	Hospitalised	Yes	Yes	No	No		No		No	Discharged Home
1091	Limbe Regional Hospital	2022			23	16-25	Male	Unemployed	Lower Limbs	0	0	0	1	99	99	Not admitted
1092	Limbe Regional Hospital	2022			70	>65	Female	Retired	Lower Limbs	0	0	0	1	99	99	Referred
1093	Limbe Regional Hospital	2022			29	26-35	Male	Employed	Upper Limbs	0	1	0	0	99	99	Hospitalised	Yes	No	No	No		No		No	Referred/ Transferred to another health faciliy
1094	Limbe Regional Hospital	2022			29	26-35	Female	Employed	Lower Limbs and Upper Limbs	0	1	0	1	Motorcycle	99	Hospitalised	Yes	No	No	No		No		No	Discharged Home
1095	Limbe Regional Hospital	2022	10:08:00.000+01:00	Morning	38	36-45	Female	Employed	Thorax/ Abdomen	0	0	1	0	99	99	Not admitted
1096	Limbe Regional Hospital	2022			33	26-35	Male	Unemployed	Lower Limbs and Upper Limbs	0	1	0	1	Motorcycle	99	Hospitalised	Yes	No	No	No		No		Yes	Discharged Home
1097	Limbe Regional Hospital	2022			9	<16	Female	Unemployed	Lower Limbs	0	0	0	1	99	99	Not admitted
1098	Limbe Regional Hospital	2022			39	36-45	Male	Employed	Lower Limbs	0	0	0	1	99	99	Not admitted
1099	Limbe Regional Hospital	2022			34	26-35	Male	Employed	Lower Limbs and Upper Limbs	0	1	0	1	99	99	Hospitalised	Yes	No	Yes	No		No		Yes	Discharged Home
1100	Limbe Regional Hospital	2022			10	<16	Male	Unemployed	Lower Limbs	0	0	0	1	99	99	Hospitalised	Yes	No	No	No		No		No	Discharged against medical advice
1101	Limbe Regional Hospital	2022			4	<16	Male	Unemployed	Head	1	0	0	0	99	99	Not admitted
1102	Limbe Regional Hospital	2022			5	<16	Male	Unemployed	Lower Limbs	0	0	0	1	99	99	Hospitalised	Yes	Yes	No	No		No		No	Discharged Home
1103	Limbe Regional Hospital	2022			48	46-55	Female	Unemployed	Lower Limbs	0	0	0	1	99	99	Not admitted
1104	Limbe Regional Hospital	2022			24	16-25	Male	Employed	Lower Limbs	0	0	0	1	99	99	Not admitted
1105	Limbe Regional Hospital	2022			43	36-45	Male	Employed	Lower Limbs	0	0	0	1	99	99	Referred
1106	Limbe Regional Hospital	2022			30	26-35	Male	Employed	Head and Upper Limbs	1	1	0	0	Taxi	99	Hospitalised	Yes	No	Yes	No		No		No	Discharged Home
1107	Limbe Regional Hospital	2022			22	16-25	Male	Employed	Head	1	0	0	0	99	99	Not admitted
1108	Limbe Regional Hospital	2022			31	26-35	Male	Employed	Head	1	0	0	0	99	99	Hospitalised	Yes	No	No	No		No		No	Discharged Home
1109	Limbe Regional Hospital	2022			41	36-45	Male	Employed	Lower Limbs	0	0	0	1	99	99	Hospitalised	Yes	No	No	No		No		No	Discharged Home
1110	Limbe Regional Hospital	2022			15	<16	Female	Student	Lower Limbs	0	0	0	1	99	2-3 wheeled vehicle	Not admitted
1111	Limbe Regional Hospital	2022			13	<16	Female	Student	Lower Limbs	0	0	0	1	99	99	Not admitted
1112	Limbe Regional Hospital	2022			31	26-35	Female	Student	Lower Limbs	0	0	0	1	99	99	Not admitted
1113	Limbe Regional Hospital	2022			23	16-25	Male	Student	Lower Limbs	0	0	0	1	99	2-3 wheeled vehicle	Not admitted
1114	Limbe Regional Hospital	2022			33	26-35	Female	Employed	Head	1	0	0	0	99	99	Not admitted
1115	Limbe Regional Hospital	2022			44	36-45	Male	Employed	Head	1	0	0	0	99	99	Not admitted
1116	Limbe Regional Hospital	2022			34	26-35	Male	Employed	Lower Limbs	0	0	0	1	99	99	Not admitted
1117	Limbe Regional Hospital	2022			38	36-45	Male	Employed	Upper Limbs	0	1	0	0	99	99	Not admitted
1118	Limbe Regional Hospital	2022			8	<16	Female	Unemployed	Head	1	0	0	0	99	99	Not admitted
1119	Limbe Regional Hospital	2022			18	16-25	Male	Employed	Head	1	0	0	0	99	99	Not admitted
1120	Limbe Regional Hospital	2022			30	26-35	Male	Employed	Head	1	0	0	0	99	99	Not admitted
1121	Limbe Regional Hospital	2022			41	36-45	Male	Employed	Upper Limbs	0	1	0	0	99	99	Hospitalised	Yes	N/A	No	N/A		No		No	Discharged Home
1122	Limbe Regional Hospital	2022			15	<16	Female	Student	Upper Limbs	0	1	0	0	99	99	Not admitted
1123	Limbe Regional Hospital	2022			29	26-35	Male	Employed	Lower Limbs	0	0	0	1	Truck	99	Not admitted
1124	Limbe Regional Hospital	2022			20	16-25	Female	Unemployed	Upper Limbs	0	1	0	0	99	99	Not admitted
1125	Limbe Regional Hospital	2022			28	26-35	Male	Employed	Lower Limbs	0	0	0	1	99	99	Not admitted
1126	Limbe Regional Hospital	2022			33	26-35	Male	Employed	Upper Limbs	0	1	0	0	99	99	Not admitted
1127	Limbe Regional Hospital	2022			48	46-55	Male	Employed	Lower Limbs	0	0	0	1	99	99	Not admitted
1128	Limbe Regional Hospital	2022			16	16-25	Female	Student	Lower Limbs	0	0	0	1	99	99	Not admitted
1129	Limbe Regional Hospital	2022			19	16-25	Male	Employed	Lower Limbs	0	0	0	1	99	99	Not admitted
1130	Limbe Regional Hospital	2022			40	36-45	Male	Employed	Upper Limbs	0	1	0	0	99	99	Not admitted
1131	Limbe Regional Hospital	2022			30	26-35	Male	Employed	Lower Limbs	0	0	0	1	99	99	Not admitted
1132	Limbe Regional Hospital	2022			16	16-25	Male	Student	Head	1	0	0	0	99	4 wheeled vehicle (taxi, private car, bus)	Not admitted
1133	Limbe Regional Hospital	2022			26	26-35	Male	Employed	Lower Limbs	0	0	0	1	99	99	Not admitted
1134	Limbe Regional Hospital	2022			34	26-35	Male	Employed	Lower Limbs	0	0	0	1	99	2-3 wheeled vehicle	Not admitted
1135	Limbe Regional Hospital	2022			57	56-65	Male	Employed	Lower Limbs	0	0	0	1	99	99	Not admitted
1136	Limbe Regional Hospital	2022			22	16-25	Male	Student	Lower Limbs	0	0	0	1	99	2-3 wheeled vehicle	Not admitted
1137	Limbe Regional Hospital	2022			14	<16	Male	Student	Lower Limbs	0	0	0	1	99	99	Not admitted
1138	Limbe Regional Hospital	2022			38	36-45	Male	Employed	Lower Limbs	0	0	0	1	99	99	Not admitted
1139	Limbe Regional Hospital	2022			23	16-25	Male	Student	Lower Limbs	0	0	0	1	99	99	Not admitted
1140	Limbe Regional Hospital	2022			27	26-35	Male	Employed	Lower Limbs	0	0	0	1	99	2-3 wheeled vehicle	Not admitted
1141	Limbe Regional Hospital	2022			64	56-65	Female	Retired	Lower Limbs	0	0	0	1	99	4 wheeled vehicle (taxi, private car, bus)	Not admitted
1142	Limbe Regional Hospital	2022			37	36-45	Male	Employed	Lower Limbs	0	0	0	1	99	99	Hospitalised	Yes	No	No	No		No		No	Discharged Home
1143	Limbe Regional Hospital	2022			5	<16	Male	Unemployed	Upper Limbs	0	1	0	0	99	99	Not admitted
1144	Limbe Regional Hospital	2022			43	36-45	Female	Student	Lower Limbs	0	0	0	1	99	4 wheeled vehicle (taxi, private car, bus)	Not admitted
1145	Limbe Regional Hospital	2022			56	56-65	Male	Employed	Lower Limbs	0	0	0	1	99	4 wheeled vehicle (taxi, private car, bus)	Not admitted
1146	Limbe Regional Hospital	2022			21	16-25	Male	Unemployed	Upper Limbs	0	1	0	0	99	4 wheeled vehicle (taxi, private car, bus)	Not admitted
1147	Limbe Regional Hospital	2022	22:40:00.000+01:00	Night	26	26-35	Male	Employed	Head	1	0	0	0	99	2-3 wheeled vehicle	Not admitted
1148	Limbe Regional Hospital	2022			35	26-35	Male	Employed	Lower Limbs	0	0	0	1	99	4 wheeled vehicle (taxi, private car, bus)	Not admitted
1149	Limbe Regional Hospital	2022			25	16-25	Male	Employed	Lower Limbs	0	0	0	1	99	2-3 wheeled vehicle	Not admitted
1150	Limbe Regional Hospital	2022			31	26-35	Male	Employed	Thorax/ Abdomen	0	0	1	0	99	2-3 wheeled vehicle	Hospitalised	Yes	No	No	No		No		No	Discharged against medical advice
1151	Limbe Regional Hospital	2022			65	56-65	Male	Retired	Lower Limbs and Upper Limbs	0	1	0	1	99	4 wheeled vehicle (taxi, private car, bus)	Referred
1152	Limbe Regional Hospital	2022			41	36-45	Male	Employed	Upper Limbs	0	1	0	0	99	4 wheeled vehicle (taxi, private car, bus)	Hospitalised	Yes	Yes	Yes	N/A		No		Yes	Discharged Home
1153	Limbe Regional Hospital	2022			17	16-25	Male	Student	Head	1	0	0	0	99	2-3 wheeled vehicle	Not admitted
1154	Limbe Regional Hospital	2022			30	26-35	Male	Employed	Head and Thorax/ Abdomen	1	0	1	0	99	2-3 wheeled vehicle	Not admitted
1155	Limbe Regional Hospital	2022			16	16-25	Male	Employed	Upper Limbs	0	1	0	0	99	4 wheeled vehicle (taxi, private car, bus)	Not admitted
1156	Limbe Regional Hospital	2022			25	16-25	Male	Employed	Lower Limbs	0	0	0	1	99	4 wheeled vehicle (taxi, private car, bus)	Not admitted
1157	Limbe Regional Hospital	2022			44	36-45	Male	Employed	Thorax/ Abdomen	0	0	1	0	99	4 wheeled vehicle (taxi, private car, bus)	Hospitalised	Yes	Yes	No	No		No		No	Discharged against medical advice
1158	Limbe Regional Hospital	2022			64	56-65	Female	Employed	Upper Limbs	0	1	0	0	99	4 wheeled vehicle (taxi, private car, bus)	Not admitted
1159	Limbe Regional Hospital	2022			22	16-25	Male	Employed	Lower Limbs	0	0	0	1	99	2-3 wheeled vehicle	Not admitted
1160	Limbe Regional Hospital	2022			22	16-25	Male	Employed	Upper Limbs	0	1	0	0	99	2-3 wheeled vehicle	Not admitted
1161	Limbe Regional Hospital	2022			13	<16	Male	Student	Upper Limbs	0	1	0	0	Motorcycle	2-3 wheeled vehicle	Not admitted
1162	Limbe Regional Hospital	2022			21	16-25	Male	Employed	Head	1	0	0	0	Motorcycle	2-3 wheeled vehicle	Not admitted
1163	Limbe Regional Hospital	2022			32	26-35	Male	Employed	Upper Limbs	0	1	0	0	99	2-3 wheeled vehicle	Not admitted
1164	Limbe Regional Hospital	2022			7	<16	Female	Unemployed	Head	1	0	0	0	99	4 wheeled vehicle (taxi, private car, bus)	Referred
1165	Limbe Regional Hospital	2022			53	46-55	Female	Employed	Lower Limbs	0	0	0	1	99	99	Not admitted
1166	Limbe Regional Hospital	2022			26	26-35	Male	Employed	Lower Limbs	0	0	0	1	99	2-3 wheeled vehicle	Not admitted
1167	Limbe Regional Hospital	2022			25	16-25	Male	Unemployed	Head	1	0	0	0	99	Ambulance	Hospitalised	Yes	No	No	No		No		Yes	Referred/ Transferred to another health faciliy
1168	Limbe Regional Hospital	2022			34	26-35	Female	Student	Head	1	0	0	0	99	99	Not admitted
1169	Limbe Regional Hospital	2022			20	16-25	Male	Employed	Upper Limbs	0	1	0	0	99	2-3 wheeled vehicle	Hospitalised	Yes	Yes	Yes	No		No		No	Discharged Home
1170	Limbe Regional Hospital	2022			1	<16	Female	Unemployed	Upper Limbs	0	1	0	0	99	99	Hospitalised	Yes	Yes	Yes	No		No		Yes	Discharged Home
1171	Limbe Regional Hospital	2022			36	36-45	Male	Employed	Lower Limbs	0	0	0	1	Truck	4 wheeled vehicle (taxi, private car, bus)	Not admitted
1172	Limbe Regional Hospital	2022			52	46-55	Male	Employed	Head and Upper Limbs	1	1	0	0	Truck	99	Hospitalised	Yes	No	No	No		No		No	Death
1173	Limbe Regional Hospital	2022			18	16-25	Male	Student	Thorax/ Abdomen	0	0	1	0	99	2-3 wheeled vehicle	Not admitted
1174	Limbe Regional Hospital	2022	20:03:00.000+01:00	Night	36	36-45	Male	Employed	Thorax/ Abdomen	0	0	1	0	99	4 wheeled vehicle (taxi, private car, bus)	Not admitted
1175	Limbe Regional Hospital	2022			20	16-25	Female	Student	Lower Limbs	0	0	0	1	Motorcycle	99	Not admitted
1176	Limbe Regional Hospital	2022			25	16-25	Male	Unemployed	Lower Limbs	0	0	0	1	Motorcycle	2-3 wheeled vehicle	Not admitted
1177	Limbe Regional Hospital	2022			27	26-35	Male	Employed	Lower Limbs	0	0	0	1	99	2-3 wheeled vehicle	Not admitted
1178	Limbe Regional Hospital	2022			33	26-35	Male	Employed	Head	1	0	0	0	99	99	Not admitted
1179	Limbe Regional Hospital	2022			29	26-35	Female	Employed	Upper Limbs	0	1	0	0	99	99	Not admitted
1180	Limbe Regional Hospital	2022			34	26-35	Male	Employed	Thorax/ Abdomen	0	0	1	0	99	99	Not admitted
1181	Limbe Regional Hospital	2022			32	26-35	Male	Employed	Lower Limbs and Upper Limbs	0	1	0	1	Private car	4 wheeled vehicle (taxi, private car, bus)	Not admitted
1182	Limbe Regional Hospital	2022			25	16-25	Male	Student	Lower Limbs	0	0	0	1	99	2-3 wheeled vehicle	Not admitted
1183	Limbe Regional Hospital	2022			40	36-45	Male	Employed	Upper Limbs	0	1	0	0	99	4 wheeled vehicle (taxi, private car, bus)	Not admitted
1184	Limbe Regional Hospital	2022			53	46-55	Male	Employed	Lower Limbs	0	0	0	1	Motorcycle	4 wheeled vehicle (taxi, private car, bus)	Not admitted
1185	Limbe Regional Hospital	2022			30	26-35	Female	Employed	Lower Limbs and Upper Limbs	0	1	0	1	Motorcycle	2-3 wheeled vehicle	Not admitted
1186	Limbe Regional Hospital	2022			28	26-35	Female	Employed	Head	1	0	0	0	99	99	Not admitted
1187	Limbe Regional Hospital	2022			35	26-35	Female	Student	Upper Limbs	0	1	0	0	Bus	2-3 wheeled vehicle	Not admitted
1188	Limbe Regional Hospital	2022			47	46-55	Male	Employed	Upper Limbs	0	1	0	0	Motorcycle	2-3 wheeled vehicle	Hospitalised	Yes	No	No	No		No		No	Discharged Home
1189	Limbe Regional Hospital	2022			40	36-45	Male	Employed	Lower Limbs	0	0	0	1	99	2-3 wheeled vehicle	Not admitted
1190	Limbe Regional Hospital	2022			49	46-55	Male	Employed	Lower Limbs	0	0	0	1	99	4 wheeled vehicle (taxi, private car, bus)	Not admitted
1191	Limbe Regional Hospital	2022			22	16-25	Male	Employed	Upper Limbs	0	1	0	0	Motorcycle	2-3 wheeled vehicle	Not admitted
1192	Limbe Regional Hospital	2022			20	16-25	Male	Employed	Upper Limbs	0	1	0	0	Motorcycle	99	Not admitted
1193	Limbe Regional Hospital	2022			41	36-45	Male	Employed	Lower Limbs	0	0	0	1	99	4 wheeled vehicle (taxi, private car, bus)	Not admitted
1194	Limbe Regional Hospital	2022			72	>65	Male	Retired	Lower Limbs and Upper Limbs	0	1	0	1	99	2-3 wheeled vehicle	Not admitted
1195	Limbe Regional Hospital	2022	21:40:00.000+01:00	Night	54	46-55	Male	Employed	Lower Limbs	0	0	0	1	99	2-3 wheeled vehicle	Not admitted
1196	Limbe Regional Hospital	2022			33	26-35	Female	Employed	Upper Limbs	0	1	0	0	Private car	2-3 wheeled vehicle	Not admitted
1197	Limbe Regional Hospital	2022			22	16-25	Female	Unemployed	Lower Limbs	0	0	0	1	99	4 wheeled vehicle (taxi, private car, bus)	Not admitted
1198	Limbe Regional Hospital	2022			30	26-35	Female	Employed	Head and Upper Limbs	1	1	0	0	99	99	Not admitted
1199	Limbe Regional Hospital	2022			18	16-25	Male	Student	Lower Limbs and Upper Limbs	0	1	0	1	99	4 wheeled vehicle (taxi, private car, bus)	Not admitted
1200	Limbe Regional Hospital	2022			30	26-35	Male	Employed	Upper Limbs	0	1	0	0	Motorcycle	2-3 wheeled vehicle	Not admitted
1201	Limbe Regional Hospital	2022			28	26-35	Female	Employed	Upper Limbs	0	1	0	0	Motorcycle	2-3 wheeled vehicle	Not admitted
1202	Limbe Regional Hospital	2022			19	16-25	Female	Unemployed	Lower Limbs	0	0	0	1	99	4 wheeled vehicle (taxi, private car, bus)	Not admitted
1203	Limbe Regional Hospital	2022			40	36-45	Male	Employed	Upper Limbs	0	1	0	0	Private car	2-3 wheeled vehicle	Referred
1204	Limbe Regional Hospital	2022			37	36-45	Female	Employed	Lower Limbs	0	0	0	1	99	99	Not admitted
1205	Limbe Regional Hospital	2022			38	36-45	Female	Employed	Upper Limbs	0	1	0	0	99	4 wheeled vehicle (taxi, private car, bus)	Not admitted
1206	Limbe Regional Hospital	2022	21:00:00.000+01:00	Night	30	26-35	Male	Employed	Head and Upper Limbs	1	1	0	0	Motorcycle	Ambulance	Referred
1207	Limbe Regional Hospital	2022			28	26-35	Male	Unemployed	Thorax/ Abdomen	0	0	1	0	Motorcycle	4 wheeled vehicle (taxi, private car, bus)	Not admitted
1208	Limbe Regional Hospital	2022			32	26-35	Male	Employed	Thorax/ Abdomen	0	0	1	0	Motorcycle	2-3 wheeled vehicle	Referred
1209	Limbe Regional Hospital	2022			25	16-25	Male	Employed	Lower Limbs	0	0	0	1	99	4 wheeled vehicle (taxi, private car, bus)	Not admitted
1210	Limbe Regional Hospital	2022			29	26-35	Female	Employed	Upper Limbs	0	1	0	0	Taxi	2-3 wheeled vehicle	Not admitted
1211	Limbe Regional Hospital	2022			36	36-45	Male	Employed	Lower Limbs	0	0	0	1	99	99	Not admitted
1212	Limbe Regional Hospital	2022	12:00:00.000+01:00	Afternoon	18	16-25	Male	Student	Head	1	0	0	0	99	99	Not admitted
1213	Limbe Regional Hospital	2022			28	26-35	Female	Unemployed	Head	1	0	0	0	Private car	4 wheeled vehicle (taxi, private car, bus)	Not admitted
1214	Limbe Regional Hospital	2022	16:00:00.000+01:00	Afternoon	25	16-25	Male	Employed	Lower Limbs	0	0	0	1	99	99	Hospitalised	Yes	Yes	Yes	No		No		No	Discharged against medical advice
1215	Limbe Regional Hospital	2022			4	<16	Female	Unemployed	Head	1	0	0	0	99	99	Not admitted
1216	Limbe Regional Hospital	2022	09:55:00.000+01:00	Morning	25	16-25	Female	Student	Lower Limbs	0	0	0	1	99	2-3 wheeled vehicle	Not admitted
1217	Limbe Regional Hospital	2022			26	26-35	Female	Employed	Upper Limbs	0	1	0	0	Private car	2-3 wheeled vehicle	Not admitted
1218	Limbe Regional Hospital	2022	15:53:00.000+01:00	Afternoon	24	16-25	Female	Employed	Lower Limbs	0	0	0	1	99	99	Not admitted
1219	Limbe Regional Hospital	2022			19	16-25	Male	Employed	Thorax/ Abdomen	0	0	1	0	99	99	Not admitted
1220	Limbe Regional Hospital	2022	16:49:00.000+01:00	Afternoon	31	26-35	Male	Employed	Lower Limbs	0	0	0	1	99	99	Not admitted
1221	Limbe Regional Hospital	2022	07:47:00.000+01:00	Morning	34	26-35	Male	Employed	Upper Limbs	0	1	0	0	99	2-3 wheeled vehicle	Not admitted
1222	Limbe Regional Hospital	2022			20	16-25	Male	Student	Lower Limbs	0	0	0	1	99	2-3 wheeled vehicle	Not admitted
1223	Limbe Regional Hospital	2022			20	16-25	Male	Student	Lower Limbs and Upper Limbs	0	1	0	1	99	99	Not admitted
1224	Limbe Regional Hospital	2022	08:42:00.000+01:00	Morning	14	<16	Female	Student	Lower Limbs and Upper Limbs	0	1	0	1	99	99	Not admitted
1225	Limbe Regional Hospital	2022			17	16-25	Female	Student	Lower Limbs	0	0	0	1	99	99	Not admitted
1226	Limbe Regional Hospital	2022	12:38:00.000+01:00	Afternoon	25	16-25	Male	Student	Lower Limbs and Upper Limbs	0	1	0	1	99	99	Not admitted
1227	Limbe Regional Hospital	2022			33	26-35	Female	Employed	Upper Limbs	0	1	0	0	Motorcycle	99	Not admitted
1228	Limbe Regional Hospital	2022			19	16-25	Male	Student	Lower Limbs	0	0	0	1	99	99	Not admitted
1229	Limbe Regional Hospital	2022			14	<16	Male	Student	Lower Limbs and Upper Limbs	0	1	0	1	99	99	Not admitted
1230	Limbe Regional Hospital	2022			36	36-45	Male	Student	Lower Limbs and Upper Limbs	0	1	0	1	99	99	Not admitted
1231	Limbe Regional Hospital	2022			20	16-25	Female	Student	Lower Limbs	0	0	0	1	99	99	Not admitted
1232	Limbe Regional Hospital	2022			25	16-25	Female	Unemployed	Lower Limbs and Upper Limbs	0	1	0	1	99	99	Not admitted
1233	Limbe Regional Hospital	2022			33	26-35	Female	Employed	Upper Limbs	0	1	0	0	Motorcycle	2-3 wheeled vehicle	Not admitted
1234	Limbe Regional Hospital	2022			14	<16	Male	Student	Lower Limbs	0	0	0	1	99	99	Not admitted
1235	Limbe Regional Hospital	2022			77	>65	Male	Employed	Lower Limbs	0	0	0	1	99	99	Not admitted
1236	Limbe Regional Hospital	2022			28	26-35	Female	Student	Upper Limbs	0	1	0	0	Private car	Police/ fire fighter	Not admitted
1237	Limbe Regional Hospital	2022	12:54:00.000+01:00	Afternoon	40	36-45	Male	Employed	Lower Limbs and Thorax/ Abdomen	0	0	1	1	99	99	Not admitted
1238	Limbe Regional Hospital	2022	14:48:00.000+01:00	Afternoon	22	16-25	Male	Employed	Head and Thorax/ Abdomen	1	0	1	0	99	99	Not admitted
1239	Limbe Regional Hospital	2022			29	26-35	Male	Employed	Thorax/ Abdomen	0	0	1	0	Motorcycle	2-3 wheeled vehicle	Not admitted
1240	Limbe Regional Hospital	2022			33	26-35	Female	Unemployed	Head	1	0	0	0	Motorcycle	2-3 wheeled vehicle	Not admitted
1241	Limbe Regional Hospital	2022	13:43:00.000+01:00	Afternoon	41	36-45	Male	Employed	Lower Limbs and Upper Limbs	0	1	0	1	99	2-3 wheeled vehicle	Not admitted
1242	Limbe Regional Hospital	2022	13:40:00.000+01:00	Afternoon	23	16-25	Male	Student	Thorax/ Abdomen and Upper Limbs	0	1	1	0	99	99	Not admitted
1243	Limbe Regional Hospital	2022			22	16-25	Male	Student	Lower Limbs and Upper Limbs	0	1	0	1	99	99	Not admitted
1244	Limbe Regional Hospital	2022	23:36:00.000+01:00	Night	27	26-35	Male	Employed	Lower Limbs	0	0	0	1	99	2-3 wheeled vehicle	Not admitted
1245	Limbe Regional Hospital	2022	15:34:00.000+01:00	Afternoon	35	26-35	Male	Employed	Lower Limbs	0	0	0	1	99	99	Not admitted
1246	Limbe Regional Hospital	2022			37	36-45	Female	Employed	Lower Limbs and Upper Limbs	0	1	0	1	99	99	Not admitted
1247	Limbe Regional Hospital	2022	08:31:00.000+01:00	Morning	20	16-25	Male	Student	Lower Limbs and Upper Limbs	0	1	0	1	99	99	Not admitted
1248	Limbe Regional Hospital	2022			20	16-25	Male	Employed	Lower Limbs	0	0	0	1	99	99	Not admitted
1249	Limbe Regional Hospital	2022	15:28:00.000+01:00	Afternoon	19	16-25	Male	Student	Lower Limbs	0	0	0	1	99	99	Not admitted
1250	Limbe Regional Hospital	2022			18	16-25	Female	Student	Lower Limbs and Upper Limbs	0	1	0	1	99	2-3 wheeled vehicle	Not admitted
1251	Limbe Regional Hospital	2022	01:25:00.000+01:00	Night	40	36-45	Male	Employed	Lower Limbs	0	0	0	1	99	99	Not admitted
1252	Limbe Regional Hospital	2022			35	26-35	Female	Unemployed	Thorax/ Abdomen	0	0	1	0	Motorcycle	2-3 wheeled vehicle	Not admitted
1253	Limbe Regional Hospital	2022			34	26-35	Male	Employed	Head and Lower Limbs	1	0	0	1	Motorcycle	Ambulance	Not admitted
1254	Limbe Regional Hospital	2022			31	26-35	Male	Employed	Upper Limbs	0	1	0	0	Private car	Police/ fire fighter	Referred
1255	Limbe Regional Hospital	2022	02:19:00.000+01:00	Night	32	26-35	Female	Employed	Upper Limbs	0	1	0	0	99	2-3 wheeled vehicle	Not admitted
1256	Limbe Regional Hospital	2022			39	36-45	Male	Employed	Lower Limbs and Upper Limbs	0	1	0	1	99	99	Not admitted
1257	Limbe Regional Hospital	2022	19:16:00.000+01:00	Night	22	16-25	Male	Employed	Lower Limbs and Upper Limbs	0	1	0	1	99	99	Not admitted
1258	Limbe Regional Hospital	2022			20	16-25	Female	Student	Upper Limbs	0	1	0	0	99	99	Not admitted
1259	Limbe Regional Hospital	2022	17:13:00.000+01:00	Afternoon	34	26-35	Male	Employed	Upper Limbs	0	1	0	0	99	4 wheeled vehicle (taxi, private car, bus)	Not admitted
1260	Limbe Regional Hospital	2022			24	16-25	Male	Employed	Upper Limbs	0	1	0	0	99	99	Not admitted
1261	Limbe Regional Hospital	2022			45	36-45	Male	Employed	Lower Limbs and Upper Limbs	0	1	0	1	99	99	Not admitted
1262	Limbe Regional Hospital	2022			30	26-35	Male	Employed	Head	1	0	0	0	Private car	2-3 wheeled vehicle	Not admitted
1263	Limbe Regional Hospital	2022			42	36-45	Male	Employed	Head	1	0	0	0	99	99	Not admitted
1264	Limbe Regional Hospital	2022	08:04:00.000+01:00	Morning	51	46-55	Male	Employed	Lower Limbs and Upper Limbs	0	1	0	1	99	99	Not admitted
1265	Limbe Regional Hospital	2022	19:32:00.000+01:00	Night	4	<16	Male	Unemployed	Lower Limbs and Upper Limbs	0	1	0	1	99	99	Not admitted
1266	Limbe Regional Hospital	2022			48	46-55	Male	Employed	Lower Limbs	0	0	0	1	99	99	Hospitalised	Yes	Yes	No	No		No		No	Discharged Home
1267	Limbe Regional Hospital	2022	14:28:00.000+01:00	Afternoon	21	16-25	Male	Student	Lower Limbs	0	0	0	1	99	99	Not admitted
1268	Limbe Regional Hospital	2022			49	46-55	Male	Employed	Lower Limbs	0	0	0	1	99	99	Hospitalised	Yes	Yes	Yes	No		No		No	Discharged Home
1269	Limbe Regional Hospital	2022			22	16-25	Male	Student	Lower Limbs and Upper Limbs	0	1	0	1	99	99	Not admitted
1270	Limbe Regional Hospital	2022			11	<16	Male	Student	Lower Limbs and Upper Limbs	0	1	0	1	99	99	Not admitted
1271	Limbe Regional Hospital	2022			5	<16	Male	Unemployed	Lower Limbs	0	0	0	1	99	99	Not admitted
1272	Limbe Regional Hospital	2022			4	<16	Male	Unemployed	Lower Limbs and Upper Limbs	0	1	0	1	99	99	Not admitted
1273	Limbe Regional Hospital	2022			61	56-65	Male	Employed	Lower Limbs and Upper Limbs	0	1	0	1	99	99	Not admitted
1274	Limbe Regional Hospital	2022	14:18:00.000+01:00	Afternoon	36	36-45	Male	Employed	Lower Limbs	0	0	0	1	99	99	Not admitted
1275	Limbe Regional Hospital	2022			40	36-45	Male	Employed	Head	1	0	0	0	99	99	Hospitalised	Yes	Yes	Yes	No		No		No	Discharged Home
1276	Limbe Regional Hospital	2022			41	36-45	Male	Employed	Lower Limbs and Upper Limbs	0	1	0	1	99	99	Not admitted
1277	Limbe Regional Hospital	2022			30	26-35	Male	Employed	Upper Limbs	0	1	0	0	Private car	2-3 wheeled vehicle	Not admitted
1278	Limbe Regional Hospital	2022			26	26-35	Male	Employed	Head	1	0	0	0	Private car	4 wheeled vehicle (taxi, private car, bus)	Not admitted
1279	Limbe Regional Hospital	2022	13:10:00.000+01:00	Afternoon	30	26-35	Male	Employed	Lower Limbs	0	0	0	1	Motorcycle	2-3 wheeled vehicle	Not admitted
1280	Limbe Regional Hospital	2022			38	36-45	Female	Employed	Lower Limbs and Upper Limbs	0	1	0	1	99	99	Not admitted
1281	Limbe Regional Hospital	2022			36	36-45	Male	Unemployed	Lower Limbs and Thorax/ Abdomen	0	0	1	1	99	99	Not admitted
1282	Limbe Regional Hospital	2022			43	36-45	Male	Employed	Head	1	0	0	0	99	99	Not admitted
1283	Limbe Regional Hospital	2022			22	16-25	Male	Student	Lower Limbs	0	0	0	1	99	99	Not admitted
1284	Limbe Regional Hospital	2022	20:59:00.000+01:00	Night	28	26-35	Female	Employed	Upper Limbs	0	1	0	0	Private car	2-3 wheeled vehicle	Not admitted
1285	Limbe Regional Hospital	2022			24	16-25	Male	Employed	Head	1	0	0	0	99	99	Not admitted
1286	Limbe Regional Hospital	2022	09:55:00.000+01:00	Morning	28	26-35	Female	Employed	Upper Limbs	0	1	0	0	99	4 wheeled vehicle (taxi, private car, bus)	Not admitted
1287	Limbe Regional Hospital	2022	18:58:00.000+01:00	Night	25	16-25	Male	Employed	Thorax/ Abdomen	0	0	1	0	99	99	Not admitted
1288	Limbe Regional Hospital	2022	06:53:00.000+01:00	Morning	47	46-55	Male	Employed	Head	1	0	0	0	99	99	Not admitted
1289	Limbe Regional Hospital	2022			6	<16	Male	Unemployed	Lower Limbs and Upper Limbs	0	1	0	1	99	99	Not admitted
1290	Limbe Regional Hospital	2022			78	>65	Male	Employed	Lower Limbs	0	0	0	1	99	99	Not admitted
1291	Limbe Regional Hospital	2022			19	16-25	Male	Employed	Head	1	0	0	0	99	99	Not admitted
1292	Limbe Regional Hospital	2022			27	26-35	Male	Employed	Lower Limbs	0	0	0	1	Motorcycle	Ambulance	Hospitalised	Yes	Yes	Yes	No		No		Yes	Discharged Home
1293	Limbe Regional Hospital	2022			42	36-45	Male	Employed	Lower Limbs	0	0	0	1	99	99	Not admitted
1294	Limbe Regional Hospital	2022			20	16-25	Female	Student	Lower Limbs	0	0	0	1	99	99	Hospitalised	Yes	Yes	No	No		No		No	Discharged Home
1295	Limbe Regional Hospital	2022			19	16-25	Male	Student	Upper Limbs	0	1	0	0	99	99	Not admitted
1296	Limbe Regional Hospital	2022			49	46-55	Female	Employed	Head	1	0	0	0	99	99	Not admitted
1297	Limbe Regional Hospital	2022	13:43:00.000+01:00	Afternoon	29	26-35	Male	Employed	Lower Limbs	0	0	0	1	99	4 wheeled vehicle (taxi, private car, bus)	Not admitted
1298	Limbe Regional Hospital	2022			54	46-55	Male	Employed	Lower Limbs	0	0	0	1	99	99	Not admitted
1299	Limbe Regional Hospital	2022			18	16-25	Male	Employed	Lower Limbs	0	0	0	1	99	2-3 wheeled vehicle	Hospitalised	Yes	Yes	No	No		No		No	Discharged Home
1300	Limbe Regional Hospital	2022	13:39:00.000+01:00	Afternoon	16	16-25	Male	Student	Lower Limbs	0	0	0	1	99	99	Not admitted
1301	Limbe Regional Hospital	2022			14	<16	Male	Student	Lower Limbs and Upper Limbs	0	1	0	1	99	99	Not admitted
1302	Limbe Regional Hospital	2022			36	36-45	Male	Student	Head	1	0	0	0	99	2-3 wheeled vehicle	Referred
1303	Limbe Regional Hospital	2022			22	16-25	Male	Employed	Upper Limbs	0	1	0	0	99	99	Not admitted
1304	Limbe Regional Hospital	2022			21	16-25	Male	Student	Lower Limbs	0	0	0	1	99	99	Not admitted
1305	Limbe Regional Hospital	2022			45	36-45	Female	Unemployed	Lower Limbs	0	0	0	1	99	2-3 wheeled vehicle	Not admitted
1306	Limbe Regional Hospital	2022			32	26-35	Female	Student	Lower Limbs and Upper Limbs	0	1	0	1	Motorcycle	2-3 wheeled vehicle	Not admitted
1307	Limbe Regional Hospital	2022			30	26-35	Female	Unemployed	Upper Limbs	0	1	0	0	Motorcycle	2-3 wheeled vehicle	Not admitted
1308	Limbe Regional Hospital	2022			34	26-35	Male	Employed	Upper Limbs	0	1	0	0	Motorcycle	4 wheeled vehicle (taxi, private car, bus)	Not admitted
1309	Limbe Regional Hospital	2022			23	16-25	Male	Student	Upper Limbs	0	1	0	0	99	2-3 wheeled vehicle	Not admitted
1310	Limbe Regional Hospital	2022			62	56-65	Male	Retired	Upper Limbs	0	1	0	0	99	4 wheeled vehicle (taxi, private car, bus)	Not admitted
1311	Limbe Regional Hospital	2022			28	26-35	Female	Employed	Head	1	0	0	0	Private car	2-3 wheeled vehicle	Not admitted
1312	Limbe Regional Hospital	2022			28	26-35	Female	Employed	Upper Limbs	0	1	0	0	Motorcycle	2-3 wheeled vehicle	Not admitted
1313	Limbe Regional Hospital	2022			19	16-25	Male	Student	Thorax/ Abdomen	0	0	1	0	99	2-3 wheeled vehicle	Not admitted
1314	Limbe Regional Hospital	2022			33	26-35	Male	Employed	Upper Limbs	0	1	0	0	Bus	Ambulance	Hospitalised	Yes	Yes	Yes	No		No		Yes	Discharged Home
1315	Limbe Regional Hospital	2022			28	26-35	Male	Employed	Head and Upper Limbs	1	1	0	0	Motorcycle	2-3 wheeled vehicle	Not admitted
1316	Limbe Regional Hospital	2022			45	36-45	Female	Employed	Lower Limbs and Upper Limbs	0	1	0	1	99	99	Not admitted
1317	Limbe Regional Hospital	2022			24	16-25	Male	Student	Head	1	0	0	0	99	2-3 wheeled vehicle	Referred
1318	Limbe Regional Hospital	2022			24	16-25	Male	Employed	Head	1	0	0	0	99	99	Not admitted
1319	Limbe Regional Hospital	2022			21	16-25	Male	Employed	Lower Limbs and Upper Limbs	0	1	0	1	99	2-3 wheeled vehicle	Not admitted
1320	Limbe Regional Hospital	2022	20:07:00.000+01:00	Night	21	16-25	Female	Student	Thorax/ Abdomen	0	0	1	0	99	4 wheeled vehicle (taxi, private car, bus)	Not admitted
1321	Limbe Regional Hospital	2022	16:59:00.000+01:00	Afternoon	52	46-55	Male	Retired	Head	1	0	0	0	99	2-3 wheeled vehicle	Not admitted
1322	Limbe Regional Hospital	2022			26	26-35	Female	Employed	Upper Limbs	0	1	0	0	Private car	4 wheeled vehicle (taxi, private car, bus)	Not admitted
1323	Limbe Regional Hospital	2022			36	36-45	Male	Employed	Thorax/ Abdomen	0	0	1	0	99	99	Not admitted
1324	Limbe Regional Hospital	2022			42	36-45	Male	Employed	Lower Limbs	0	0	0	1	Taxi	99	Not admitted
1325	Limbe Regional Hospital	2022			57	56-65	Male	Employed	Lower Limbs	0	0	0	1	99	99	Not admitted
1326	Limbe Regional Hospital	2022			26	26-35	Male	Employed	Head and Upper Limbs	1	1	0	0	Private car	2-3 wheeled vehicle	Not admitted
1327	Limbe Regional Hospital	2022	07:51:00.000+01:00	Morning	36	36-45	Male	Employed	Head	1	0	0	0	99	99	Not admitted
1328	Limbe Regional Hospital	2022			19	16-25	Male	Student	Lower Limbs	0	0	0	1	99	99	Not admitted
1329	Limbe Regional Hospital	2022	07:53:00.000+01:00	Morning	18	16-25	Male	Student	Upper Limbs	0	1	0	0	99	2-3 wheeled vehicle	Referred
1330	Limbe Regional Hospital	2022			62	56-65	Female	Retired	Lower Limbs and Upper Limbs	0	1	0	1	99	99	Not admitted
1331	Limbe Regional Hospital	2022			28	26-35	Female	Employed	Lower Limbs	0	0	0	1	Motorcycle	2-3 wheeled vehicle	Not admitted
1332	Limbe Regional Hospital	2022			28	26-35	Male	Employed	Lower Limbs	0	0	0	1	99	99	Not admitted
1333	Limbe Regional Hospital	2022			36	36-45	Male	Employed	Lower Limbs and Upper Limbs	0	1	0	1	99	2-3 wheeled vehicle	Not admitted
1334	Limbe Regional Hospital	2022			36	36-45	Male	Employed	Lower Limbs and Upper Limbs	0	1	0	1	99	99	Not admitted
1335	Limbe Regional Hospital	2022	20:40:00.000+01:00	Night	23	16-25	Male	Employed	Thorax/ Abdomen	0	0	1	0	99	99	Not admitted
1336	Limbe Regional Hospital	2022	09:38:00.000+01:00	Morning	22	16-25	Female	Student	Thorax/ Abdomen	0	0	1	0	99	99	Not admitted
1337	Limbe Regional Hospital	2022			8	<16	Male	Unemployed	Head	1	0	0	0	99	2-3 wheeled vehicle	Not admitted
1338	Limbe Regional Hospital	2022			78	>65	Female	Employed	Head	1	0	0	0	99	99	Not admitted
1339	Limbe Regional Hospital	2022			26	26-35	Male	Employed	Thorax/ Abdomen	0	0	1	0	99	99	Not admitted
1340	Limbe Regional Hospital	2022			47	46-55	Male	Employed	Thorax/ Abdomen	0	0	1	0	99	2-3 wheeled vehicle	Not admitted
1341	Limbe Regional Hospital	2022			30	26-35	Male	Employed	Upper Limbs	0	1	0	0	99	2-3 wheeled vehicle	Not admitted
1342	Limbe Regional Hospital	2022	06:33:00.000+01:00	Morning	22	16-25	Male	Student	Lower Limbs	0	0	0	1	99	99	Not admitted
1343	Limbe Regional Hospital	2022			42	36-45	Male	Employed	Thorax/ Abdomen	0	0	1	0	99	99	Not admitted
1344	Limbe Regional Hospital	2022			20	16-25	Female	Student	Lower Limbs	0	0	0	1	99	2-3 wheeled vehicle	Not admitted
1345	Limbe Regional Hospital	2022			65	56-65	Female	Employed	Lower Limbs	0	0	0	1	99	2-3 wheeled vehicle	Not admitted
1346	Limbe Regional Hospital	2022	07:24:00.000+01:00	Morning	25	16-25	Male	Student	Head	1	0	0	0	99	99	Hospitalised	No	Yes	Yes	No		No		No	Discharged Home
1347	Limbe Regional Hospital	2022			37	36-45	Male	Employed	Lower Limbs	0	0	0	1	99	99	Not admitted
1348	Limbe Regional Hospital	2022			42	36-45	Male	Employed	Thorax/ Abdomen	0	0	1	0	99	2-3 wheeled vehicle	Not admitted
1349	Limbe Regional Hospital	2022			15	<16	Male	Student	Head	1	0	0	0	99	4 wheeled vehicle (taxi, private car, bus)	Referred
1350	Limbe Regional Hospital	2022	11:17:00.000+01:00	Morning	15	<16	Female	Student	Head	1	0	0	0	99	4 wheeled vehicle (taxi, private car, bus)	Referred
1351	Limbe Regional Hospital	2022			17	16-25	Female	Student	Head	1	0	0	0	99	2-3 wheeled vehicle	Referred
1352	Limbe Regional Hospital	2022			37	36-45	Male	Retired	Head, Lower Limbs and Upper Limbs	1	1	0	1	99	99	Not admitted
1353	Limbe Regional Hospital	2022	11:12:00.000+01:00	Morning	45	36-45	Male	Employed	Head	1	0	0	0	99	99	Not admitted
1354	Limbe Regional Hospital	2022			24	16-25	Male	Employed	Lower Limbs and Upper Limbs	0	1	0	1	99	2-3 wheeled vehicle	Not admitted
1355	Limbe Regional Hospital	2022			25	16-25	Male	Employed	Head	1	0	0	0	Truck	99	Not admitted
1356	Limbe Regional Hospital	2022			23	16-25	Male	Employed	Lower Limbs	0	0	0	1	99	2-3 wheeled vehicle	Not admitted
1357	Limbe Regional Hospital	2022			27	26-35	Male	Employed	Upper Limbs	0	1	0	0	99	99	Not admitted
1358	Limbe Regional Hospital	2022			27	26-35	Female	Student	Lower Limbs	0	0	0	1	99	99	Not admitted
1359	Limbe Regional Hospital	2022			42	36-45	Male	Employed	Upper Limbs	0	1	0	0	99	4 wheeled vehicle (taxi, private car, bus)	Hospitalised	Yes	Yes	Yes	No		No		No	Discharged Home
1360	Limbe Regional Hospital	2022			50	46-55	Male	Employed	Lower Limbs	0	0	0	1	99	99	Hospitalised	Yes	Yes	Yes	No		No		No	Discharged Home
1361	Limbe Regional Hospital	2022			22	16-25	Male	Employed	Lower Limbs	0	0	0	1	99	99	Not admitted
1362	Limbe Regional Hospital	2022	14:35:00.000+01:00	Afternoon	27	26-35	Male	Employed	Lower Limbs	0	0	0	1	99	4 wheeled vehicle (taxi, private car, bus)	Not admitted
1363	Limbe Regional Hospital	2022	14:34:00.000+01:00	Afternoon	34	26-35	Male	Employed	Upper Limbs	0	1	0	0	99	2-3 wheeled vehicle	Not admitted
1364	Limbe Regional Hospital	2022	21:59:00.000+01:00	Night	23	16-25	Male	Employed	Thorax/ Abdomen	0	0	1	0	99	99	Not admitted
1365	Limbe Regional Hospital	2022	18:57:00.000+01:00	Night	22	16-25	Male	Employed	Lower Limbs	0	0	0	1	99	4 wheeled vehicle (taxi, private car, bus)	Not admitted
1366	Limbe Regional Hospital	2022			25	16-25	Male	Employed	Thorax/ Abdomen	0	0	1	0	99	99	Not admitted
1367	Limbe Regional Hospital	2022			21	16-25	Male	Student	Upper Limbs	0	1	0	0	99	99	Not admitted
1368	Limbe Regional Hospital	2022			36	36-45	Male	Employed	Lower Limbs and Thorax/ Abdomen	0	0	1	1	99	99	Not admitted
1369	Limbe Regional Hospital	2022			20	16-25	Male	Employed	Lower Limbs and Thorax/ Abdomen	0	0	1	1	99	99	Not admitted
1370	Limbe Regional Hospital	2022			22	16-25	Male	Employed	Head	1	0	0	0	99	99	Not admitted
1371	Limbe Regional Hospital	2022			27	26-35	Male	Unemployed	Upper Limbs	0	1	0	0	99	99	Hospitalised	Yes	No	No	No		No		No	Discharged Home
1372	Limbe Regional Hospital	2022			25	16-25	Male	Employed	Head	1	0	0	0	99	99	Not admitted
1373	Limbe Regional Hospital	2022			45	36-45	Female	Employed	Upper Limbs	0	1	0	0	99	99	Not admitted
1374	Limbe Regional Hospital	2022			40	36-45	Male	Employed	Lower Limbs	0	0	0	1	99	99	Not admitted
1375	Limbe Regional Hospital	2022			53	46-55	Female	Employed	Lower Limbs and Upper Limbs	0	1	0	1	99	99	Not admitted
1376	Limbe Regional Hospital	2022			35	26-35	Female	Employed	Upper Limbs	0	1	0	0	99	99	Not admitted
1377	Limbe Regional Hospital	2022			18	16-25	Male	Student	Lower Limbs and Upper Limbs	0	1	0	1	99	99	Not admitted
1378	Limbe Regional Hospital	2022			15	<16	Female	Student	Lower Limbs	0	0	0	1	99	99	Not admitted
1379	Limbe Regional Hospital	2022	10:32:00.000+01:00	Morning	70	>65	Female	Employed	Head	1	0	0	0	99	99	Not admitted
1380	Limbe Regional Hospital	2022			17	16-25	Male	Student	Lower Limbs	0	0	0	1	99	99	Not admitted
1381	Limbe Regional Hospital	2022	23:28:00.000+01:00	Night	21	16-25	Female	Student	Lower Limbs and Upper Limbs	0	1	0	1	99	99	Not admitted
1382	Limbe Regional Hospital	2022			23	16-25	Male	Employed	Upper Limbs	0	1	0	0	99	99	Not admitted
1383	Limbe Regional Hospital	2022			36	36-45	Male	Employed	Lower Limbs and Upper Limbs	0	1	0	1	99	99	Not admitted
1384	Limbe Regional Hospital	2022			11	<16	Male	Student	Lower Limbs and Upper Limbs	0	1	0	1	99	99	Not admitted
1385	Limbe Regional Hospital	2022			38	36-45	Male	Employed	Lower Limbs	0	0	0	1	99	99	Not admitted
1386	Limbe Regional Hospital	2022			38	36-45	Male	Employed	Lower Limbs and Thorax/ Abdomen	0	0	1	1	99	99	Not admitted
1387	Limbe Regional Hospital	2022			65	56-65	Male	Retired	Head	1	0	0	0	99	99	Hospitalised	Yes	Yes	Yes	No		No		No	Discharged Home
1388	Limbe Regional Hospital	2022			37	36-45	Male	Student	Lower Limbs	0	0	0	1	99	99	Not admitted
1389	Limbe Regional Hospital	2022	22:09:00.000+01:00	Night	40	36-45	Male	Employed	Head	1	0	0	0	99	99	Not admitted
1390	Limbe Regional Hospital	2022			12	<16	Male	Student	Lower Limbs	0	0	0	1	99	99	Not admitted
1391	Limbe Regional Hospital	2022			26	26-35	Male	Unemployed	Head	1	0	0	0	99	99	Hospitalised	Yes	No	No	No		No		Yes	Discharged Home
1392	Limbe Regional Hospital	2022			11	<16	Male	Student	Lower Limbs	0	0	0	1	99	99	Not admitted
1393	Limbe Regional Hospital	2022	22:04:00.000+01:00	Night	29	26-35	Female	Employed	Lower Limbs, Upper limbs and Thorax/ Abdomen	0	1	1	1	Motorcycle	Ambulance	Hospitalised	Yes	Yes	Yes	Yes	Yes	Yes	No	Yes	Discharged Home
1394	Limbe Regional Hospital	2022	13:03:00.000+01:00	Afternoon	32	26-35	Male	Unemployed	Head	1	0	0	0	99	99	Not admitted
1395	Limbe Regional Hospital	2022			29	26-35	Male	Employed	Head	1	0	0	0	99	99	Not admitted
1396	Limbe Regional Hospital	2022	08:32:00.000+01:00	Morning	12	<16	Female	Student	Lower Limbs	0	0	0	1	99	2-3 wheeled vehicle	Not admitted
1397	Limbe Regional Hospital	2022			13	<16	Female	Student	Lower Limbs	0	0	0	1	99	99	Not admitted
1398	Limbe Regional Hospital	2022	15:29:00.000+01:00	Afternoon	22	16-25	Male	Employed	Head	1	0	0	0	99	99	Not admitted
1399	Limbe Regional Hospital	2022	23:28:00.000+01:00	Night	33	26-35	Male	Employed	Head	1	0	0	0	99	99	Not admitted
1400	Limbe Regional Hospital	2022			39	36-45	Female	Employed	Lower Limbs	0	0	0	1	99	2-3 wheeled vehicle	Hospitalised	Yes	Yes	Yes	No		No		No	Discharged Home
1401	Limbe Regional Hospital	2022	14:25:00.000+01:00	Afternoon	34	26-35	Female	Employed	Lower Limbs	0	0	0	1	99	99	Not admitted
1402	Limbe Regional Hospital	2022			20	16-25	Male	Employed	Upper Limbs	0	1	0	0	99	2-3 wheeled vehicle	Not admitted
1403	Limbe Regional Hospital	2022			5	<16	Male	Unemployed	Head	1	0	0	0	99	2-3 wheeled vehicle	Not admitted
1404	Limbe Regional Hospital	2022			21	16-25	Male	Employed	Lower Limbs and Thorax/ Abdomen	0	0	1	1	99	99	Not admitted
1405	Limbe Regional Hospital	2022			54	46-55	Male	Employed	Thorax/ Abdomen and Upper Limbs	0	1	1	0	99	2-3 wheeled vehicle	Not admitted
1406	Limbe Regional Hospital	2022			28	26-35	Male	Employed	Head	1	0	0	0	99	99	Hospitalised	Yes	N/A	N/A	No		No		Yes	Discharged against medical advice
1407	Limbe Regional Hospital	2022			29	26-35	Male	Employed	Upper Limbs	0	1	0	0	99	99	Not admitted
1408	Limbe Regional Hospital	2022			42	36-45	Male	Employed	Thorax/ Abdomen	0	0	1	0	99	99	Not admitted
1409	Limbe Regional Hospital	2022	14:13:00.000+01:00	Afternoon	21	16-25	Female	Employed	Lower Limbs and Upper Limbs	0	1	0	1	99	99	Not admitted
1410	Limbe Regional Hospital	2022			35	26-35	Male	Employed	Upper Limbs	0	1	0	0	99	99	Not admitted
1411	Limbe Regional Hospital	2022			40	36-45	Female	Employed	Lower Limbs and Upper Limbs	0	1	0	1	99	99	Not admitted
1412	Limbe Regional Hospital	2022			61	56-65	Female	Employed	Lower Limbs and Upper Limbs	0	1	0	1	99	4 wheeled vehicle (taxi, private car, bus)	Hospitalised	Yes	Yes	No	No		No		No	Discharged Home
1413	Limbe Regional Hospital	2022	08:03:00.000+01:00	Morning	58	56-65	Female	Unemployed	Lower Limbs	0	0	0	1	99	4 wheeled vehicle (taxi, private car, bus)	Hospitalised	Yes	Yes	Yes	No		No		No	Discharged Home
1414	Limbe Regional Hospital	2022			20	16-25	Male	Student	Thorax/ Abdomen	0	0	1	0	99	99	Hospitalised	Yes	Yes	Yes	No		No		No	Discharged Home
1415	Limbe Regional Hospital	2022	08:03:00.000+01:00	Morning	27	26-35	Male	Employed	Lower Limbs and Upper Limbs	0	1	0	1	99	2-3 wheeled vehicle	Not admitted
1416	Limbe Regional Hospital	2022			35	26-35	Male	Employed	Thorax/ Abdomen	0	0	1	0	99	99	Not admitted
1417	Limbe Regional Hospital	2022			46	46-55	Male	Employed	Thorax/ Abdomen	0	0	1	0	99	99	Referred
1418	Limbe Regional Hospital	2022			44	36-45	Male	Employed	Head	1	0	0	0	99	4 wheeled vehicle (taxi, private car, bus)	Referred
1419	Limbe Regional Hospital	2022			50	46-55	Female	Employed	Lower Limbs and Upper Limbs	0	1	0	1	99	99	Not admitted
1420	Limbe Regional Hospital	2022	20:52:00.000+01:00	Night	31	26-35	Male	Employed	Head	1	0	0	0	99	Police/ fire fighter	Not admitted
1421	Limbe Regional Hospital	2022			17	16-25	Male	Student	Lower Limbs and Upper Limbs	0	1	0	1	99	99	Not admitted
1422	Limbe Regional Hospital	2022			34	26-35	Male	Employed	Thorax/ Abdomen	0	0	1	0	99	99	Not admitted
1423	Limbe Regional Hospital	2022	00:49:00.000+01:00	Night	20	16-25	Male	Student	Lower Limbs and Upper Limbs	0	1	0	1	99	2-3 wheeled vehicle	Not admitted
1424	Limbe Regional Hospital	2022			16	16-25	Male	Student	Lower Limbs	0	0	0	1	99	2-3 wheeled vehicle	Not admitted
1425	Limbe Regional Hospital	2022			40	36-45	Male	Employed	Lower Limbs	0	0	0	1	99	99	Not admitted
1426	Limbe Regional Hospital	2022			25	16-25	Male	Employed	Lower Limbs and Upper Limbs	0	1	0	1	99	2-3 wheeled vehicle	Not admitted
1427	Limbe Regional Hospital	2022	04:44:00.000+01:00	Night	25	16-25	Female	Unemployed	Head	1	0	0	0	99	2-3 wheeled vehicle	Not admitted
1428	Limbe Regional Hospital	2022			24	16-25	Female	Employed	Lower Limbs and Upper Limbs	0	1	0	1	99	99	Not admitted
1429	Limbe Regional Hospital	2022	07:35:00.000+01:00	Morning	22	16-25	Male	Employed	Lower Limbs and Upper Limbs	0	1	0	1	99	99	Not admitted
1430	Limbe Regional Hospital	2022	06:39:00.000+01:00	Morning	29	26-35	Female	Employed	Head	1	0	0	0	99	99	Not admitted
1431	Limbe Regional Hospital	2022			19	16-25	Male	Student	Lower Limbs	0	0	0	1	99	99	Not admitted
1432	Limbe Regional Hospital	2022	02:37:00.000+01:00	Night	19	16-25	Female	Student	Lower Limbs	0	0	0	1	99	2-3 wheeled vehicle	Not admitted
1433	Limbe Regional Hospital	2022	06:36:00.000+01:00	Morning	31	26-35	Female	Employed	Lower Limbs	0	0	0	1	99	99	Not admitted
1434	Limbe Regional Hospital	2022			23	16-25	Male	Employed	Lower Limbs	0	0	0	1	99	99	Not admitted
1435	Limbe Regional Hospital	2022			11	<16	Female	Student	Lower Limbs	0	0	0	1	99	2-3 wheeled vehicle	Not admitted
1436	Limbe Regional Hospital	2022			32	26-35	Male	Employed	Upper Limbs	0	1	0	0	99	99	Not admitted
1437	Limbe Regional Hospital	2022			54	46-55	Female	Employed	Thorax/ Abdomen	0	0	1	0	99	99	Not admitted
1438	Limbe Regional Hospital	2022	09:29:00.000+01:00	Morning	8	<16	Male	Unemployed	Lower Limbs	0	0	0	1	99	99	Not admitted
1439	Limbe Regional Hospital	2022			36	36-45	Male	Employed	Lower Limbs	0	0	0	1	99	99	Not admitted
1440	Limbe Regional Hospital	2022	12:27:00.000+01:00	Afternoon	19	16-25	Male	Employed	Lower Limbs and Upper Limbs	0	1	0	1	99	99	Not admitted
1441	Limbe Regional Hospital	2022	09:26:00.000+01:00	Morning	15	<16	Female	Student	Lower Limbs	0	0	0	1	99	4 wheeled vehicle (taxi, private car, bus)	Not admitted
1442	Limbe Regional Hospital	2022			26	26-35	Male	Employed	Lower Limbs	0	0	0	1	99	99	Not admitted
1443	Limbe Regional Hospital	2022			29	26-35	Female	Unemployed	Lower Limbs	0	0	0	1	99	99	Not admitted
1444	Limbe Regional Hospital	2022			30	26-35	Male	Employed	Lower Limbs	0	0	0	1	99	99	Not admitted
1445	Limbe Regional Hospital	2022			4	<16	Female	Unemployed	Head	1	0	0	0	99	2-3 wheeled vehicle	Not admitted
1446	Limbe Regional Hospital	2022			7	<16	Female	Unemployed	Thorax/ Abdomen	0	0	1	0	99	99	Not admitted
1447	Limbe Regional Hospital	2022			23	16-25	Male	Employed	Lower Limbs	0	0	0	1	99	99	Not admitted
1448	Limbe Regional Hospital	2022	04:19:00.000+01:00	Night	21	16-25	Male	Employed	Lower Limbs	0	0	0	1	99	2-3 wheeled vehicle	Not admitted
1449	Limbe Regional Hospital	2022	16:17:00.000+01:00	Afternoon	30	26-35	Male	Employed	Thorax/ Abdomen	0	0	1	0	99	4 wheeled vehicle (taxi, private car, bus)	Not admitted
1450	Limbe Regional Hospital	2022			4	<16	Female	Unemployed	Upper Limbs	0	1	0	0	99	99	Not admitted
1451	Limbe Regional Hospital	2022			23	16-25	Male	Employed	Upper Limbs	0	1	0	0	99	99	Not admitted
1452	Limbe Regional Hospital	2022			46	46-55	Female	Employed	Upper Limbs	0	1	0	0	Motorcycle	2-3 wheeled vehicle	Not admitted
1453	Limbe Regional Hospital	2022			20	16-25	Male	Unemployed	Upper Limbs	0	1	0	0	99	99	Not admitted
1454	Limbe Regional Hospital	2022			24	16-25	Female	Employed	Upper Limbs	0	1	0	0	99	99	Not admitted
1455	Limbe Regional Hospital	2022			26	26-35	Male	Employed	Lower Limbs	0	0	0	1	99	99	Hospitalised	Yes	No	No	No		No		No	Discharged against medical advice
1456	Limbe Regional Hospital	2022			27	26-35	Male	Employed	Lower Limbs	0	0	0	1	99	99	Not admitted
1457	Limbe Regional Hospital	2022			22	16-25	Male	Employed	Lower Limbs and Thorax/ Abdomen	0	0	1	1	Motorcycle	On foot	Not admitted
1458	Limbe Regional Hospital	2022			60	56-65	Male	Employed	Head	1	0	0	0	Private car	4 wheeled vehicle (taxi, private car, bus)	Hospitalised	Yes	Yes	No	Yes	Yes	Yes	Yes	Yes	Discharged Home
1459	Limbe Regional Hospital	2022			26	26-35	Female	Employed	Upper Limbs	0	1	0	0	99	99	Not admitted
1460	Limbe Regional Hospital	2022			48	46-55	Male	Employed	Lower Limbs and Thorax/ Abdomen	0	0	1	1	Motorcycle	4 wheeled vehicle (taxi, private car, bus)	Hospitalised	Yes	Yes	Yes	No		No		Yes	Discharged Home
1461	Limbe Regional Hospital	2022			27	26-35	Male	Employed	Lower Limbs	0	0	0	1	99	99	Not admitted
1462	Limbe Regional Hospital	2022			25	16-25	Male	Employed	Thorax/ Abdomen	0	0	1	0	Motorcycle	4 wheeled vehicle (taxi, private car, bus)	Referred
1463	Limbe Regional Hospital	2022			39	36-45	Male	Employed	Upper Limbs	0	1	0	0	Private car	4 wheeled vehicle (taxi, private car, bus)	Hospitalised	Yes	Yes	Yes	No		Yes	Yes	Yes	Discharged Home
1464	Limbe Regional Hospital	2022			33	26-35	Male	Employed	Upper Limbs	0	1	0	0	99	99	Not admitted
1465	Limbe Regional Hospital	2022			9	<16	Male	Student	Head and Upper Limbs	1	1	0	0	Taxi	2-3 wheeled vehicle	Not admitted
1466	Limbe Regional Hospital	2022			23	16-25	Male	Student	Lower Limbs and Thorax/ Abdomen	0	0	1	1	Motorcycle	4 wheeled vehicle (taxi, private car, bus)	Not admitted
1467	Limbe Regional Hospital	2022			25	16-25	Male	Employed	Thorax/ Abdomen	0	0	1	0	Private car	4 wheeled vehicle (taxi, private car, bus)	Hospitalised	Yes	Yes	No	Yes	No	Yes	Yes	Yes	Discharged Home
1468	Limbe Regional Hospital	2022			24	16-25	Male	Employed	Thorax/ Abdomen and Upper Limbs	0	1	1	0	Private car	4 wheeled vehicle (taxi, private car, bus)	Not admitted
1469	Limbe Regional Hospital	2022			35	26-35	Male	Employed	Lower Limbs	0	0	0	1	99	99	Not admitted
1470	Limbe Regional Hospital	2022			45	36-45	Male	Employed	Lower Limbs	0	0	0	1	Motorcycle	4 wheeled vehicle (taxi, private car, bus)	Hospitalised	Yes	Yes	Yes	No		No		Yes	Discharged Home
1471	Limbe Regional Hospital	2022			30	26-35	Male	Unemployed	Head	1	0	0	0	99	99	Hospitalised	Yes	N/A	No	No		No		No	Discharged against medical advice
1472	Limbe Regional Hospital	2022			37	36-45	Male	Employed	Upper Limbs	0	1	0	0	Private car	4 wheeled vehicle (taxi, private car, bus)	Hospitalised	Yes	Yes	Yes	No		Yes	Yes	Yes	Discharged Home
1473	Limbe Regional Hospital	2022			13	<16	Female	Student	Thorax/ Abdomen and Upper Limbs	0	1	1	0	Private car	4 wheeled vehicle (taxi, private car, bus)	Hospitalised	Yes	Yes	Yes	No		No		Yes	Discharged Home
1474	Limbe Regional Hospital	2022			16	16-25	Male	Student	Lower Limbs	0	0	0	1	99	99	Not admitted
1475	Limbe Regional Hospital	2022			36	36-45	Male	Employed	Lower Limbs	0	0	0	1	99	99	Not admitted
1476	Limbe Regional Hospital	2022	23:06:00.000+01:00	Night	22	16-25	Male	Student	Head	1	0	0	0	99	99	Not admitted
1477	Limbe Regional Hospital	2022			28	26-35	Male	Employed	Lower Limbs	0	0	0	1	99	99	Not admitted
1478	Limbe Regional Hospital	2022			21	16-25	Female	Student	Lower Limbs	0	0	0	1	99	99	Not admitted
1479	Limbe Regional Hospital	2022	22:11:00.000+01:00	Night	29	26-35	Male	Employed	Lower Limbs and Upper Limbs	0	1	0	1	99	99	Not admitted
1480	Limbe Regional Hospital	2022			34	26-35	Male	Employed	Upper Limbs	0	1	0	0	99	99	Not admitted
1481	Limbe Regional Hospital	2022	20:07:00.000+01:00	Night	19	16-25	Male	Employed	Lower Limbs	0	0	0	1	99	99	Not admitted
1482	Limbe Regional Hospital	2022			42	36-45	Male	Employed	Lower Limbs	0	0	0	1	99	99	Not admitted
1483	Limbe Regional Hospital	2022			49	46-55	Male	Employed	Thorax/ Abdomen	0	0	1	0	99	2-3 wheeled vehicle	Not admitted
1484	Limbe Regional Hospital	2022	23:58:00.000+01:00	Night	19	16-25	Female	Student	Lower Limbs and Upper Limbs	0	1	0	1	99	99	Not admitted
1485	Limbe Regional Hospital	2022			12	<16	Male	Student	Lower Limbs	0	0	0	1	99	2-3 wheeled vehicle	Not admitted
1486	Limbe Regional Hospital	2022			29	26-35	Male	Employed	Lower Limbs and Upper Limbs	0	1	0	1	99	99	Not admitted
1487	Limbe Regional Hospital	2022			32	26-35	Male	Employed	Lower Limbs	0	0	0	1	99	99	Not admitted
1488	Limbe Regional Hospital	2022			17	16-25	Male	Student	Head	1	0	0	0	99	2-3 wheeled vehicle	Not admitted
1489	Limbe Regional Hospital	2022			32	26-35	Male	Employed	Lower Limbs	0	0	0	1	99	99	Referred
1490	Limbe Regional Hospital	2022			30	26-35	Female	Employed	Upper Limbs	0	1	0	0	99	99	Not admitted
1491	Limbe Regional Hospital	2022			30	26-35	Female	Employed	Lower Limbs	0	0	0	1	99	99	Hospitalised	Yes	Yes	Yes	No		No		Yes	Discharged Home
1492	Limbe Regional Hospital	2022	10:35:00.000+01:00	Morning	28	26-35	Male	Employed	Head	1	0	0	0	99	2-3 wheeled vehicle	Not admitted
1493	Limbe Regional Hospital	2022			29	26-35	Male	Employed	Upper Limbs	0	1	0	0	99	99	Not admitted
1494	Limbe Regional Hospital	2022			31	26-35	Male	Employed	Head	1	0	0	0	99	99	Not admitted
1495	Limbe Regional Hospital	2022			65	56-65	Male	Employed	Thorax/ Abdomen and Upper Limbs	0	1	1	0	99	99	Not admitted
1496	Limbe Regional Hospital	2022			46	46-55	Male	Employed	Lower Limbs	0	0	0	1	99	99	Not admitted
1497	Limbe Regional Hospital	2022			28	26-35	Female	Employed	Lower Limbs	0	0	0	1	99	99	Not admitted
1498	Limbe Regional Hospital	2022			23	16-25	Male	Unemployed	Lower Limbs	0	0	0	1	99	99	Not admitted
1499	Limbe Regional Hospital	2022			5	<16	Male	Unemployed	Upper Limbs	0	1	0	0	99	99	Not admitted
1500	Limbe Regional Hospital	2022			51	46-55	Male	Unemployed	Lower Limbs	0	0	0	1	99	99	Not admitted
1501	Limbe Regional Hospital	2022			26	26-35	Male	Student	Head	1	0	0	0	99	99	Not admitted
1502	Limbe Regional Hospital	2022			37	36-45	Male	Employed	Lower Limbs	0	0	0	1	99	99	Not admitted
1503	Limbe Regional Hospital	2022			37	36-45	Male	Employed	Lower Limbs	0	0	0	1	99	99	Not admitted
1504	Limbe Regional Hospital	2022			10	<16	Male	Student	Lower Limbs	0	0	0	1	99	99	Not admitted
1505	Limbe Regional Hospital	2022			18	16-25	Male	Employed	Lower Limbs	0	0	0	1	99	99	Not admitted
1506	Limbe Regional Hospital	2022			37	36-45	Male	Employed	Head	1	0	0	0	99	99	Not admitted
1507	Limbe Regional Hospital	2022			23	16-25	Male	Employed	Lower Limbs	0	0	0	1	99	99	Not admitted
1508	Limbe Regional Hospital	2022			43	36-45	Male	Employed	Lower Limbs	0	0	0	1	99	99	Not admitted
1509	Limbe Regional Hospital	2022			22	16-25	Male	Employed	Lower Limbs	0	0	0	1	99	99	Not admitted
1510	Limbe Regional Hospital	2022			45	36-45	Male	Employed	Thorax/ Abdomen	0	0	1	0	99	99	Not admitted
1511	Limbe Regional Hospital	2022			30	26-35	Male	Employed	Lower Limbs	0	0	0	1	99	2-3 wheeled vehicle	Not admitted
1512	Limbe Regional Hospital	2022			28	26-35	Female	Employed	Lower Limbs	0	0	0	1	99	99	Not admitted
1513	Limbe Regional Hospital	2022			29	26-35	Female	Employed	Lower Limbs	0	0	0	1	99	99	Not admitted
1514	Limbe Regional Hospital	2022			45	36-45	Male	Employed	Lower Limbs	0	0	0	1	99	99	Hospitalised	Yes	Yes	No	No		No		No	Discharged Home
1515	Limbe Regional Hospital	2022			31	26-35	Female	Employed	Upper Limbs	0	1	0	0	99	99	Not admitted
1516	Limbe Regional Hospital	2022			38	36-45	Male	Employed	Lower Limbs	0	0	0	1	99	4 wheeled vehicle (taxi, private car, bus)	Not admitted
1517	Limbe Regional Hospital	2022	12:00:00.000+01:00	Afternoon	54	46-55	Female	Unemployed	Lower Limbs	0	0	0	1	99	99	Not admitted
1518	Limbe Regional Hospital	2022	21:52:00.000+01:00	Night	22	16-25	Male	Student	Lower Limbs	0	0	0	1	99	99	Not admitted
1519	Limbe Regional Hospital	2022			25	16-25	Male	Employed	Lower Limbs	0	0	0	1	99	99	Not admitted
1520	Limbe Regional Hospital	2022			32	26-35	Female	Employed	Lower Limbs	0	0	0	1	99	99	Not admitted
1521	Limbe Regional Hospital	2022			25	16-25	Female	Employed	Lower Limbs	0	0	0	1	99	99	Not admitted
1522	Limbe Regional Hospital	2022			37	36-45	Male	Employed	Lower Limbs	0	0	0	1	99	99	Not admitted
1523	Limbe Regional Hospital	2022			20	16-25	Male	Student	Upper Limbs	0	1	0	0	99	2-3 wheeled vehicle	Not admitted
1524	Limbe Regional Hospital	2022	16:37:00.000+01:00	Afternoon	22	16-25	Female	Unemployed	Thorax/ Abdomen and Upper Limbs	0	1	1	0	99	99	Not admitted
1525	Limbe Regional Hospital	2022	20:36:00.000+01:00	Night	30	26-35	Male	Unemployed	Lower Limbs	0	0	0	1	99	4 wheeled vehicle (taxi, private car, bus)	Not admitted
1526	Limbe Regional Hospital	2022	22:34:00.000+01:00	Night	24	16-25	Male	Student	Lower Limbs, Upper limbs and Thorax/ Abdomen	0	1	1	1	99	99	Not admitted
1527	Limbe Regional Hospital	2022			19	16-25	Male	Student	Upper Limbs	0	1	0	0	99	99	Not admitted
1528	Limbe Regional Hospital	2022			31	26-35	Male	Employed	Upper Limbs	0	1	0	0	99	99	Not admitted
1529	Limbe Regional Hospital	2022			45	36-45	Male	Employed	Head	1	0	0	0	99	99	Referred
1530	Limbe Regional Hospital	2022			28	26-35	Male	Unemployed	Upper Limbs	0	1	0	0	99	99	Not admitted
1531	Limbe Regional Hospital	2022			19	16-25	Female	Employed	Lower Limbs	0	0	0	1	99	99	Not admitted
1532	Limbe Regional Hospital	2022			74	>65	Male	Employed	Lower Limbs	0	0	0	1	99	99	Not admitted
1533	Limbe Regional Hospital	2022	15:22:00.000+01:00	Afternoon	33	26-35	Male	Employed	Head	1	0	0	0	99	4 wheeled vehicle (taxi, private car, bus)	Not admitted
1534	Limbe Regional Hospital	2022			53	46-55	Male	Employed	Lower Limbs	0	0	0	1	99	99	Not admitted
1535	Limbe Regional Hospital	2022	12:20:00.000+01:00	Afternoon	16	16-25	Male	Student	Lower Limbs	0	0	0	1	99	99	Not admitted
1536	Limbe Regional Hospital	2022	15:18:00.000+01:00	Afternoon	28	26-35	Female	Unemployed	Upper Limbs	0	1	0	0	99	99	Not admitted
1537	Limbe Regional Hospital	2022			19	16-25	Female	Student	Upper Limbs	0	1	0	0	99	99	Not admitted
1538	Limbe Regional Hospital	2022			25	16-25	Male	Employed	Lower Limbs	0	0	0	1	99	99	Not admitted
1539	Limbe Regional Hospital	2022			53	46-55	Female	Unemployed	Lower Limbs	0	0	0	1	99	99	Not admitted
1540	Limbe Regional Hospital	2022			45	36-45	Male	Employed	Lower Limbs	0	0	0	1	99	99	Not admitted
1541	Limbe Regional Hospital	2022	19:10:00.000+01:00	Night	30	26-35	Male	Student	Lower Limbs	0	0	0	1	99	4 wheeled vehicle (taxi, private car, bus)	Not admitted
1542	Limbe Regional Hospital	2022			39	36-45	Male	Employed	Thorax/ Abdomen	0	0	1	0	99	99	Not admitted
1543	Limbe Regional Hospital	2022			30	26-35	Male	Employed	Upper Limbs	0	1	0	0	99	99	Not admitted
1544	Limbe Regional Hospital	2022			22	16-25	Male	Student	Lower Limbs	0	0	0	1	99	99	Not admitted
1545	Limbe Regional Hospital	2022			8	<16	Female	Unemployed	Thorax/ Abdomen	0	0	1	0	99	99	Not admitted
1546	Limbe Regional Hospital	2022			27	26-35	Male	Unemployed	Lower Limbs	0	0	0	1	99	99	Not admitted
1547	Limbe Regional Hospital	2022			33	26-35	Male	Employed	Head	1	0	0	0	99	99	Not admitted
1548	Limbe Regional Hospital	2022	19:00:00.000+01:00	Night	32	26-35	Male	Employed	Lower Limbs	0	0	0	1	99	2-3 wheeled vehicle	Not admitted
1549	Limbe Regional Hospital	2022			37	36-45	Male	Employed	Upper Limbs	0	1	0	0	99	99	Not admitted
1550	Limbe Regional Hospital	2022			34	26-35	Male	Employed	Head	1	0	0	0	99	99	Not admitted
1551	Limbe Regional Hospital	2022			35	26-35	Male	Employed	Head	1	0	0	0	99	2-3 wheeled vehicle	Not admitted
1552	Limbe Regional Hospital	2022			31	26-35	Male	Employed	Head	1	0	0	0	99	2-3 wheeled vehicle	Hospitalised	Yes	No	No	No		No		No	Referred/ Transferred to another health faciliy
1553	Limbe Regional Hospital	2022			2	<16	Female	Unemployed	Lower Limbs	0	0	0	1	99	2-3 wheeled vehicle	Hospitalised	No	No	No	No		No		No	Discharged against medical advice
1554	Limbe Regional Hospital	2022			26	26-35	Male	Employed	Upper Limbs	0	1	0	0	99	4 wheeled vehicle (taxi, private car, bus)	Not admitted
1555	Limbe Regional Hospital	2022			19	16-25	Male	Student	Lower Limbs	0	0	0	1	99	2-3 wheeled vehicle	Not admitted
1556	Limbe Regional Hospital	2022			22	16-25	Male	Employed	Lower Limbs	0	0	0	1	99	2-3 wheeled vehicle	Not admitted
1557	Limbe Regional Hospital	2022			29	26-35	Male	Employed	Upper Limbs	0	1	0	0	Motorcycle	2-3 wheeled vehicle	Not admitted
1558	Limbe Regional Hospital	2022			32	26-35	Male	Employed	Upper Limbs	0	1	0	0	99	4 wheeled vehicle (taxi, private car, bus)	Not admitted
1559	Limbe Regional Hospital	2022			16	16-25	Female	Student	Lower Limbs	0	0	0	1	99	2-3 wheeled vehicle	Not admitted
1560	Limbe Regional Hospital	2022			15	<16	Male	Student	Head	1	0	0	0	99	2-3 wheeled vehicle	Hospitalised	No	No	No	No		No		No	Death
1561	Limbe Regional Hospital	2022			13	<16	Female	Student	Lower Limbs	0	0	0	1	99	99	Not admitted
1562	Limbe Regional Hospital	2022	19:00:00.000+01:00	Night	72	>65	Male	Retired	Lower Limbs	0	0	0	1	99	99	Not admitted
1563	Limbe Regional Hospital	2022			18	16-25	Male	Student	Lower Limbs and Upper Limbs	0	1	0	1	99	2-3 wheeled vehicle	Hospitalised	Yes	Yes	Yes	No		No		No	Discharged Home
1564	Limbe Regional Hospital	2022			27	26-35	Male	Unemployed	Upper Limbs	0	1	0	0	99	4 wheeled vehicle (taxi, private car, bus)	Not admitted
1565	Limbe Regional Hospital	2022			35	26-35	Female	Employed	Lower Limbs	0	0	0	1	Motorcycle	99	Not admitted
1566	Limbe Regional Hospital	2022			34	26-35	Female	Employed	Lower Limbs	0	0	0	1	Truck	2-3 wheeled vehicle	Not admitted
1567	Limbe Regional Hospital	2022			22	16-25	Male	Student	Thorax/ Abdomen	0	0	1	0	99	4 wheeled vehicle (taxi, private car, bus)	Not admitted
1568	Limbe Regional Hospital	2022			18	16-25	Female	Student	Upper Limbs	0	1	0	0	99	4 wheeled vehicle (taxi, private car, bus)	Not admitted
1569	Limbe Regional Hospital	2022			32	26-35	Male	Employed	Lower Limbs	0	0	0	1	99	2-3 wheeled vehicle	Not admitted
1570	Limbe Regional Hospital	2022			42	36-45	Male	Employed	Thorax/ Abdomen	0	0	1	0	99	4 wheeled vehicle (taxi, private car, bus)	Not admitted
1571	Limbe Regional Hospital	2022			41	36-45	Male	Employed	Lower Limbs	0	0	0	1	99	4 wheeled vehicle (taxi, private car, bus)	Not admitted
1572	Limbe Regional Hospital	2022	19:00:00.000+01:00	Night	29	26-35	Female	Employed	Upper Limbs	0	1	0	0	99	4 wheeled vehicle (taxi, private car, bus)	Not admitted
1573	Limbe Regional Hospital	2022	18:00:00.000+01:00	Night	23	16-25	Male	Student	Thorax/ Abdomen	0	0	1	0	99	4 wheeled vehicle (taxi, private car, bus)	Not admitted
1574	Limbe Regional Hospital	2022			33	26-35	Male	Employed	Upper Limbs	0	1	0	0	99	2-3 wheeled vehicle	Hospitalised	Yes	No	No	No		No		No	Discharged Home
1575	Limbe Regional Hospital	2022			25	16-25	Male	Employed	Upper Limbs	0	1	0	0	99	4 wheeled vehicle (taxi, private car, bus)	Not admitted
1576	Limbe Regional Hospital	2022			16	16-25	Male	Student	Upper Limbs	0	1	0	0	99	4 wheeled vehicle (taxi, private car, bus)	Not admitted
1577	Limbe Regional Hospital	2022			24	16-25	Male	Employed	Upper Limbs	0	1	0	0	99	4 wheeled vehicle (taxi, private car, bus)	Not admitted
1578	Limbe Regional Hospital	2022			15	<16	Male	Student	Upper Limbs	0	1	0	0	99	2-3 wheeled vehicle	Not admitted
1579	Limbe Regional Hospital	2022			5	<16	Female	Unemployed	Lower Limbs	0	0	0	1	99	2-3 wheeled vehicle	Not admitted
1580	Limbe Regional Hospital	2022			16	16-25	Female	Student	Lower Limbs	0	0	0	1	99	2-3 wheeled vehicle	Not admitted
1581	Limbe Regional Hospital	2022			49	46-55	Male	Employed	Thorax/ Abdomen	0	0	1	0	99	2-3 wheeled vehicle	Not admitted
1582	Limbe Regional Hospital	2022			42	36-45	Male	Employed	Upper Limbs	0	1	0	0	99	2-3 wheeled vehicle	Not admitted
1583	Limbe Regional Hospital	2022			19	16-25	Male	Student	Upper Limbs	0	1	0	0	99	2-3 wheeled vehicle	Hospitalised	Yes	Yes	Yes	No		No		Yes	Referred/ Transferred to another health faciliy
1584	Limbe Regional Hospital	2022			28	26-35	Female	Student	Upper Limbs	0	1	0	0	99	2-3 wheeled vehicle	Not admitted
1585	Limbe Regional Hospital	2022			29	26-35	Female	Employed	Upper Limbs	0	1	0	0	99	4 wheeled vehicle (taxi, private car, bus)	Hospitalised	Yes	No	No	No		No		No	Discharged Home
1586	Limbe Regional Hospital	2022			30	26-35	Male	Employed	Upper Limbs	0	1	0	0	99	4 wheeled vehicle (taxi, private car, bus)	Not admitted
1587	Limbe Regional Hospital	2022			39	36-45	Male	Employed	Lower Limbs	0	0	0	1	99	2-3 wheeled vehicle	Not admitted
1588	Limbe Regional Hospital	2022			38	36-45	Female	Employed	Lower Limbs	0	0	0	1	99	4 wheeled vehicle (taxi, private car, bus)	Not admitted
1589	Limbe Regional Hospital	2022			21	16-25	Male	Employed	Lower Limbs	0	0	0	1	99	2-3 wheeled vehicle	Not admitted
1590	Limbe Regional Hospital	2022			30	26-35	Male	Employed	Lower Limbs	0	0	0	1	99	4 wheeled vehicle (taxi, private car, bus)	Hospitalised	Yes	No	No	No		No		No	Discharged against medical advice
1591	Limbe Regional Hospital	2022			42	36-45	Female	Employed	Lower Limbs	0	0	0	1	99	4 wheeled vehicle (taxi, private car, bus)	Not admitted
1592	Limbe Regional Hospital	2022			24	16-25	Male	Employed	Lower Limbs	0	0	0	1	99	4 wheeled vehicle (taxi, private car, bus)	Not admitted
1593	Limbe Regional Hospital	2022			58	56-65	Male	Employed	Head	1	0	0	0	99	2-3 wheeled vehicle	Hospitalised	Yes	Yes	No	No		No		No	Discharged Home
1594	Limbe Regional Hospital	2022			21	16-25	Male	Student	Lower Limbs	0	0	0	1	99	2-3 wheeled vehicle	Hospitalised	Yes	No	No	No		No		No	Discharged Home
1595	Limbe Regional Hospital	2022			21	16-25	Male	Employed	Lower Limbs	0	0	0	1	99	2-3 wheeled vehicle	Not admitted
1596	Limbe Regional Hospital	2022			20	16-25	Male	Employed	Upper Limbs	0	1	0	0	Motorcycle	4 wheeled vehicle (taxi, private car, bus)	Not admitted
1597	Limbe Regional Hospital	2022			21	16-25	Male	Employed	Upper Limbs	0	1	0	0	99	4 wheeled vehicle (taxi, private car, bus)	Not admitted
1598	Limbe Regional Hospital	2022	23:51:00.000+01:00	Night	23	16-25	Male	Employed	Upper Limbs	0	1	0	0	99	2-3 wheeled vehicle	Not admitted
1599	Limbe Regional Hospital	2022			25	16-25	Male	Employed	Head and Lower Limbs	1	0	0	1	99	4 wheeled vehicle (taxi, private car, bus)	Not admitted
1600	Limbe Regional Hospital	2022			19	16-25	Male	Student	Lower Limbs	0	0	0	1	99	2-3 wheeled vehicle	Not admitted
1601	Limbe Regional Hospital	2022			16	16-25	Male	Employed	Lower Limbs	0	0	0	1	99	2-3 wheeled vehicle	Not admitted
1602	Limbe Regional Hospital	2022			30	26-35	Male	Employed	Head	1	0	0	0	Train	2-3 wheeled vehicle	Hospitalised	Yes	No	No	No		No		No	Discharged Home
1603	Limbe Regional Hospital	2022			49	46-55	Male	Employed	Lower Limbs	0	0	0	1	99	4 wheeled vehicle (taxi, private car, bus)	Not admitted
1604	Limbe Regional Hospital	2022			12	<16	Male	Unemployed	Lower Limbs	0	0	0	1	99	2-3 wheeled vehicle	Hospitalised	Yes	No	No	No		No		No	Discharged against medical advice
1605	Limbe Regional Hospital	2022			23	16-25	Male	Employed	Lower Limbs	0	0	0	1	99	2-3 wheeled vehicle	Not admitted
1606	Limbe Regional Hospital	2022			27	26-35	Male	Employed	Lower Limbs and Upper Limbs	0	1	0	1	99	4 wheeled vehicle (taxi, private car, bus)	Not admitted
1607	Limbe Regional Hospital	2022			30	26-35	Male	Employed	Lower Limbs	0	0	0	1	99	4 wheeled vehicle (taxi, private car, bus)	Not admitted
1608	Limbe Regional Hospital	2022			20	16-25	Male	Student	Lower Limbs	0	0	0	1	99	2-3 wheeled vehicle	Not admitted
1609	Limbe Regional Hospital	2022			55	46-55	Male	Employed	Lower Limbs	0	0	0	1	99	4 wheeled vehicle (taxi, private car, bus)	Hospitalised	Yes	No	No	No		No		No	Discharged against medical advice
1610	Limbe Regional Hospital	2022			68	>65	Female	Employed	Upper Limbs	0	1	0	0	99	4 wheeled vehicle (taxi, private car, bus)	Not admitted
1611	Limbe Regional Hospital	2022			69	>65	Male	Unemployed	Thorax/ Abdomen	0	0	1	0	99	4 wheeled vehicle (taxi, private car, bus)	Hospitalised	Yes	Yes	No	No		No		Yes	Referred/ Transferred to another health faciliy
1612	Limbe Regional Hospital	2022			18	16-25	Male	Employed	Head and Upper Limbs	1	1	0	0	99	4 wheeled vehicle (taxi, private car, bus)	Referred
1613	Limbe Regional Hospital	2022			22	16-25	Female	Student	Lower Limbs	0	0	0	1	99	2-3 wheeled vehicle	Not admitted
1614	Limbe Regional Hospital	2022			17	16-25	Female	Unemployed	Upper Limbs	0	1	0	0	99	2-3 wheeled vehicle	Not admitted
1615	Limbe Regional Hospital	2022			26	26-35	Female	Employed	Head	1	0	0	0	99	4 wheeled vehicle (taxi, private car, bus)	Not admitted
1616	Limbe Regional Hospital	2022			21	16-25	Male	Employed	Upper Limbs	0	1	0	0	99	2-3 wheeled vehicle	Referred
1617	Limbe Regional Hospital	2022			18	16-25	Female	Student	Lower Limbs	0	0	0	1	99	2-3 wheeled vehicle	Not admitted
1618	Limbe Regional Hospital	2022			22	16-25	Male	Employed	Head and Lower Limbs	1	0	0	1	99	4 wheeled vehicle (taxi, private car, bus)	Not admitted
1619	Limbe Regional Hospital	2022			24	16-25	Male	Employed	Lower Limbs and Thorax/ Abdomen	0	0	1	1	99	4 wheeled vehicle (taxi, private car, bus)	Not admitted
1620	Limbe Regional Hospital	2022			26	26-35	Male	Employed	Lower Limbs	0	0	0	1	99	4 wheeled vehicle (taxi, private car, bus)	Not admitted
1621	Limbe Regional Hospital	2022			28	26-35	Male	Unemployed	Lower Limbs	0	0	0	1	Taxi	2-3 wheeled vehicle	Not admitted
1622	Limbe Regional Hospital	2022			60	56-65	Female	Unemployed	Upper Limbs	0	1	0	0	99	2-3 wheeled vehicle	Not admitted
1623	Limbe Regional Hospital	2022			27	26-35	Male	Employed	Upper Limbs	0	1	0	0	99	4 wheeled vehicle (taxi, private car, bus)	Not admitted
1624	Limbe Regional Hospital	2022			50	46-55	Female	Employed	Upper Limbs	0	1	0	0	Motorcycle	2-3 wheeled vehicle	Not admitted
1625	Limbe Regional Hospital	2022			25	16-25	Male	Employed	Upper Limbs	0	1	0	0	99	2-3 wheeled vehicle	Hospitalised	Yes	Yes	Yes	No		No		Yes	Referred/ Transferred to another health faciliy
1626	Limbe Regional Hospital	2022			27	26-35	Male	Unemployed	Head	1	0	0	0	99	4 wheeled vehicle (taxi, private car, bus)	Referred
1627	Limbe Regional Hospital	2022			20	16-25	Female	Employed	Lower Limbs	0	0	0	1	99	2-3 wheeled vehicle	Not admitted
1628	Limbe Regional Hospital	2022			51	46-55	Male	Employed	Lower Limbs	0	0	0	1	99	2-3 wheeled vehicle	Hospitalised	Yes	Yes	No	No		No		No	Discharged against medical advice
1629	Limbe Regional Hospital	2022			40	36-45	Male	Employed	Head	1	0	0	0	99	4 wheeled vehicle (taxi, private car, bus)	Not admitted
1630	Limbe Regional Hospital	2022			30	26-35	Female	Unemployed	Lower Limbs	0	0	0	1	99	99	Hospitalised	Yes	Yes	Yes	No		No		No	Discharged Home
1631	Limbe Regional Hospital	2022			23	16-25	Male	Employed	Upper Limbs	0	1	0	0	99	2-3 wheeled vehicle	Not admitted
1632	Limbe Regional Hospital	2022			5	<16	Male	Unemployed	Lower Limbs	0	0	0	1	99	2-3 wheeled vehicle	Not admitted
1633	Limbe Regional Hospital	2022			30	26-35	Male	Student	Lower Limbs	0	0	0	1	99	99	Hospitalised	Yes	Yes	Yes	No		No		No	Discharged Home
1634	Limbe Regional Hospital	2022			41	36-45	Male	Employed	Upper Limbs	0	1	0	0	99	2-3 wheeled vehicle	Hospitalised	Yes	Yes	No	No		No		No	Discharged against medical advice
1635	Limbe Regional Hospital	2022			39	36-45	Male	Unemployed	Upper Limbs	0	1	0	0	99	99	Not admitted
1636	Limbe Regional Hospital	2022			41	36-45	Male	Employed	Lower Limbs	0	0	0	1	99	99	Not admitted
1637	Limbe Regional Hospital	2022			26	26-35	Male	Employed	Lower Limbs	0	0	0	1	99	99	Not admitted
1638	Limbe Regional Hospital	2022			65	56-65	Male	Employed	Lower Limbs	0	0	0	1	99	2-3 wheeled vehicle	Not admitted
1639	Limbe Regional Hospital	2022			18	16-25	Male	Student	Upper Limbs	0	1	0	0	99	99	Not admitted
1640	Limbe Regional Hospital	2022			28	26-35	Male	Student	Lower Limbs and Thorax/ Abdomen	0	0	1	1	99	99	Not admitted
1641	Limbe Regional Hospital	2022			27	26-35	Male	Student	Thorax/ Abdomen and Upper Limbs	0	1	1	0	99	99	Not admitted
1642	Limbe Regional Hospital	2022			12	<16	Female	Student	Lower Limbs	0	0	0	1	Motorcycle	4 wheeled vehicle (taxi, private car, bus)	Not admitted
1643	Limbe Regional Hospital	2022			25	16-25	Female	Student	Upper Limbs	0	1	0	0	Private car	2-3 wheeled vehicle	Not admitted
1644	Limbe Regional Hospital	2022			30	26-35	Male	Employed	Upper Limbs	0	1	0	0	99	99	Not admitted
1645	Limbe Regional Hospital	2022			30	26-35	Female	Employed	Thorax/ Abdomen and Upper Limbs	0	1	1	0	99	99	Not admitted
1646	Limbe Regional Hospital	2022			27	26-35	Female	Student	Lower Limbs and Upper Limbs	0	1	0	1	99	99	Hospitalised	Yes	Yes	Yes	No		No		No	Discharged Home
1647	Limbe Regional Hospital	2022			38	36-45	Female	Employed	Upper Limbs	0	1	0	0	Taxi	4 wheeled vehicle (taxi, private car, bus)	Not admitted
1648	Limbe Regional Hospital	2022			45	36-45	Male	Employed	Thorax/ Abdomen	0	0	1	0	Motorcycle	Police/ fire fighter	Not admitted
1649	Limbe Regional Hospital	2022			29	26-35	Male	Employed	Thorax/ Abdomen and Upper Limbs	0	1	1	0	99	99	Not admitted
1650	Limbe Regional Hospital	2022			27	26-35	Male	Student	Lower Limbs and Upper Limbs	0	1	0	1	99	99	Not admitted
1651	Limbe Regional Hospital	2022			40	36-45	Male	Employed	Thorax/ Abdomen	0	0	1	0	Motorcycle	2-3 wheeled vehicle	Not admitted
1652	Limbe Regional Hospital	2022			26	26-35	Male	Employed	Lower Limbs	0	0	0	1	99	99	Not admitted
1653	Limbe Regional Hospital	2022			21	16-25	Male	Employed	Lower Limbs	0	0	0	1	Private car	4 wheeled vehicle (taxi, private car, bus)	Not admitted
1654	Limbe Regional Hospital	2022			23	16-25	Male	Employed	Upper Limbs	0	1	0	0	Motorcycle	2-3 wheeled vehicle	Not admitted
1655	Limbe Regional Hospital	2022			10	<16	Female	Student	Head and Upper Limbs	1	1	0	0	Motorcycle	2-3 wheeled vehicle	Not admitted
1656	Limbe Regional Hospital	2022			20	16-25	Male	Employed	Thorax/ Abdomen and Upper Limbs	0	1	1	0	Motorcycle	2-3 wheeled vehicle	Not admitted
1657	Limbe Regional Hospital	2022			11	<16	Female	Student	Head and Upper Limbs	1	1	0	0	Motorcycle	2-3 wheeled vehicle	Not admitted
1658	Limbe Regional Hospital	2022			13	<16	Female	Student	Upper Limbs	0	1	0	0	Motorcycle	Ambulance	Not admitted
1659	Limbe Regional Hospital	2022			23	16-25	Male	Employed	Thorax/ Abdomen and Upper Limbs	0	1	1	0	Motorcycle	4 wheeled vehicle (taxi, private car, bus)	Not admitted
1660	Limbe Regional Hospital	2022			41	36-45	Male	Employed	Upper Limbs	0	1	0	0	Motorcycle	4 wheeled vehicle (taxi, private car, bus)	Not admitted
1661	Limbe Regional Hospital	2022			33	26-35	Female	Employed	Lower Limbs	0	0	0	1	99	99	Not admitted
1662	Limbe Regional Hospital	2022			70	>65	Male	Employed	Upper Limbs	0	1	0	0	Motorcycle	4 wheeled vehicle (taxi, private car, bus)	Hospitalised	Yes	Yes	Yes	No		No		Yes	Discharged Home
1663	Limbe Regional Hospital	2022			24	16-25	Male	Employed	Upper Limbs	0	1	0	0	Taxi	2-3 wheeled vehicle	Not admitted
1664	Limbe Regional Hospital	2022			44	36-45	Male	Employed	Thorax/ Abdomen	0	0	1	0	Taxi	2-3 wheeled vehicle	Not admitted
1665	Limbe Regional Hospital	2022			50	46-55	Male	Employed	Upper Limbs	0	1	0	0	Motorcycle	4 wheeled vehicle (taxi, private car, bus)	Not admitted
1666	Limbe Regional Hospital	2022			47	46-55	Male	Employed	Thorax/ Abdomen	0	0	1	0	Motorcycle	2-3 wheeled vehicle	Not admitted
1667	Limbe Regional Hospital	2022			29	26-35	Male	Employed	Lower Limbs and Upper Limbs	0	1	0	1	99	2-3 wheeled vehicle	Not admitted
1668	Limbe Regional Hospital	2022			51	46-55	Male	Employed	Head	1	0	0	0	Taxi	2-3 wheeled vehicle	Not admitted
1669	Limbe Regional Hospital	2022			26	26-35	Female	Employed	Lower Limbs and Thorax/ Abdomen	0	0	1	1	99	99	Not admitted
1670	Limbe Regional Hospital	2022			41	36-45	Male	Employed	Upper Limbs	0	1	0	0	Private car	4 wheeled vehicle (taxi, private car, bus)	Not admitted
1671	Limbe Regional Hospital	2022			24	16-25	Male	Student	Upper Limbs	0	1	0	0	Taxi	2-3 wheeled vehicle	Hospitalised	Yes	Yes	Yes	No		No		Yes	Discharged Home
1672	Limbe Regional Hospital	2022			50	46-55	Male	Employed	Upper Limbs	0	1	0	0	Motorcycle	4 wheeled vehicle (taxi, private car, bus)	Not admitted
1673	Limbe Regional Hospital	2022			48	46-55	Male	Employed	Thorax/ Abdomen and Upper Limbs	0	1	1	0	Taxi	4 wheeled vehicle (taxi, private car, bus)	Not admitted
1674	Limbe Regional Hospital	2022			30	26-35	Female	Employed	Lower Limbs	0	0	0	1	99	99	Not admitted
1675	Limbe Regional Hospital	2022			33	26-35	Female	Student	Head	1	0	0	0	99	99	Not admitted
1676	Limbe Regional Hospital	2022			13	<16	Female	Student	Lower Limbs and Upper Limbs	0	1	0	1	Taxi	2-3 wheeled vehicle	Not admitted
1677	Limbe Regional Hospital	2022			14	<16	Female	Employed	Upper Limbs	0	1	0	0	Motorcycle	2-3 wheeled vehicle	Not admitted
1678	Limbe Regional Hospital	2022			33	26-35	Male	Employed	Head	1	0	0	0	99	4 wheeled vehicle (taxi, private car, bus)	Hospitalised	Yes	Yes	Yes	No		No		No	Discharged Home
1679	Limbe Regional Hospital	2022			26	26-35	Male	Employed	Lower Limbs	0	0	0	1	99	99	Not admitted
1680	Limbe Regional Hospital	2022			32	26-35	Male	Employed	Head	1	0	0	0	99	99	Not admitted
1681	Limbe Regional Hospital	2022			41	36-45	Male	Employed	Head and Upper Limbs	1	1	0	0	Private car	2-3 wheeled vehicle	Hospitalised	Yes	Yes	Yes	Yes	No	No		Yes	Discharged Home
1682	Limbe Regional Hospital	2022			34	26-35	Male	Employed	Head	1	0	0	0	99	99	Not admitted
1683	Limbe Regional Hospital	2022			33	26-35	Male	Employed	Lower Limbs	0	0	0	1	99	99	Not admitted
1684	Limbe Regional Hospital	2022			39	36-45	Male	Employed	Head and Upper Limbs	1	1	0	0	Private car	4 wheeled vehicle (taxi, private car, bus)	Hospitalised	Yes	Yes	Yes	Yes	Yes	No		Yes	Discharged Home
1685	Limbe Regional Hospital	2022			65	56-65	Female	Retired	Lower Limbs and Upper Limbs	0	1	0	1	Private car	2-3 wheeled vehicle	Not admitted
1686	Limbe Regional Hospital	2022			13	<16	Male	Student	Lower Limbs	0	0	0	1	Motorcycle	2-3 wheeled vehicle	Not admitted
1687	Limbe Regional Hospital	2022			30	26-35	Male	Employed	Lower Limbs	0	0	0	1	99	99	Not admitted
1688	Limbe Regional Hospital	2022			27	26-35	Male	Employed	Head	1	0	0	0	99	99	Not admitted
1689	Limbe Regional Hospital	2022			23	16-25	Male	Employed	Upper Limbs	0	1	0	0	Motorcycle	2-3 wheeled vehicle	Not admitted
1690	Limbe Regional Hospital	2022			22	16-25	Male	Employed	Upper Limbs	0	1	0	0	Motorcycle	2-3 wheeled vehicle	Not admitted
1691	Limbe Regional Hospital	2022			35	26-35	Male	Employed	Thorax/ Abdomen	0	0	1	0	99	99	Not admitted
1692	Limbe Regional Hospital	2022			36	36-45	Female	Unemployed	Upper Limbs	0	1	0	0	Motorcycle	2-3 wheeled vehicle	Not admitted
1693	Limbe Regional Hospital	2022			23	16-25	Male	Employed	Lower Limbs	0	0	0	1	Motorcycle	2-3 wheeled vehicle	Not admitted
1694	Limbe Regional Hospital	2022			24	16-25	Male	Employed	Thorax/ Abdomen and Upper Limbs	0	1	1	0	Private car	On foot	Not admitted
1695	Limbe Regional Hospital	2022			21	16-25	Male	Employed	Head and Upper Limbs	1	1	0	0	Private car	4 wheeled vehicle (taxi, private car, bus)	Not admitted
1696	Limbe Regional Hospital	2022			37	36-45	Female	Employed	Upper Limbs	0	1	0	0	Taxi	2-3 wheeled vehicle	Not admitted
1697	Limbe Regional Hospital	2022			29	26-35	Male	Student	Lower Limbs and Upper Limbs	0	1	0	1	99	99	Not admitted
1698	Limbe Regional Hospital	2022			31	26-35	Male	Employed	Thorax/ Abdomen	0	0	1	0	99	99	Not admitted
1699	Limbe Regional Hospital	2022			25	16-25	Male	Student	Head	1	0	0	0	Motorcycle	4 wheeled vehicle (taxi, private car, bus)	Not admitted
1700	Limbe Regional Hospital	2022			38	36-45	Male	Employed	Upper Limbs	0	1	0	0	Private car	4 wheeled vehicle (taxi, private car, bus)	Not admitted
1701	Limbe Regional Hospital	2022			27	26-35	Male	Employed	Lower Limbs	0	0	0	1	99	2-3 wheeled vehicle	Not admitted
1702	Limbe Regional Hospital	2022			25	16-25	Female	Employed	Lower Limbs and Thorax/ Abdomen	0	0	1	1	Private car	4 wheeled vehicle (taxi, private car, bus)	Not admitted
1703	Limbe Regional Hospital	2022			8	<16	Male	Student	Upper Limbs	0	1	0	0	Motorcycle	2-3 wheeled vehicle	Hospitalised	Yes	Yes	Yes	Yes	No	No		Yes	Discharged Home
1704	Limbe Regional Hospital	2022			42	36-45	Female	Employed	Thorax/ Abdomen	0	0	1	0	Motorcycle	Ambulance	Not admitted
1705	Limbe Regional Hospital	2022			20	16-25	Female	Employed	Head	1	0	0	0	Motorcycle	2-3 wheeled vehicle	Not admitted
1706	Limbe Regional Hospital	2022			31	26-35	Male	Employed	Lower Limbs	0	0	0	1	99	2-3 wheeled vehicle	Not admitted
1707	Saint Luke Hospital	2022			35	26-35	Female	Employed	Thorax/ Abdomen	0	0	1	0	99	2-3 wheeled vehicle	Not admitted
1708	Limbe Regional Hospital	2022			38	36-45	Female	Unemployed	Upper Limbs	0	1	0	0	Motorcycle	2-3 wheeled vehicle	Not admitted
1709	Limbe Regional Hospital	2022			39	36-45	Male	Employed	Lower Limbs and Thorax/ Abdomen	0	0	1	1	99	2-3 wheeled vehicle	Hospitalised	Yes	Yes	Yes	No		No		Yes	Referred/ Transferred to another health faciliy
1710	Limbe Regional Hospital	2022			26	26-35	Female	Student	Lower Limbs	0	0	0	1	99	99	Not admitted
1711	Limbe Regional Hospital	2022			65	56-65	Male	Employed	Lower Limbs	0	0	0	1	Private car	4 wheeled vehicle (taxi, private car, bus)	Not admitted
1712	Limbe Regional Hospital	2022			18	16-25	Female	Student	Upper Limbs	0	1	0	0	Private car	2-3 wheeled vehicle	Not admitted
1713	Limbe Regional Hospital	2022			9	<16	Male	Student	Lower Limbs	0	0	0	1	Motorcycle	4 wheeled vehicle (taxi, private car, bus)	Not admitted
1714	Limbe Regional Hospital	2022			60	56-65	Male	Employed	Lower Limbs	0	0	0	1	Motorcycle	2-3 wheeled vehicle	Not admitted
1715	Limbe Regional Hospital	2022			34	26-35	Male	Student	Head	1	0	0	0	99	4 wheeled vehicle (taxi, private car, bus)	Not admitted
1716	Limbe Regional Hospital	2022			7	<16	Male	Student	Thorax/ Abdomen	0	0	1	0	Motorcycle	4 wheeled vehicle (taxi, private car, bus)	Not admitted
1717	Limbe Regional Hospital	2022			24	16-25	Male	Employed	Lower Limbs	0	0	0	1	Private car	2-3 wheeled vehicle	Hospitalised	No	Yes	Yes	No		No		Yes	Discharged Home
1718	Limbe Regional Hospital	2022			21	16-25	Male	Student	Thorax/ Abdomen and Upper Limbs	0	1	1	0	Bus	4 wheeled vehicle (taxi, private car, bus)	Hospitalised	Yes	Yes	Yes	No		No		Yes	Discharged Home
1719	Limbe Regional Hospital	2022			60	56-65	Male	Unemployed	Head	1	0	0	0	Private car	4 wheeled vehicle (taxi, private car, bus)	Not admitted
1720	Limbe Regional Hospital	2022			26	26-35	Male	Student	Thorax/ Abdomen	0	0	1	0	99	2-3 wheeled vehicle	Not admitted
1721	Limbe Regional Hospital	2022			16	16-25	Female	Student	Lower Limbs	0	0	0	1	Private car	2-3 wheeled vehicle	Not admitted
1722	Limbe Regional Hospital	2022			64	56-65	Female	Unemployed	Upper Limbs	0	1	0	0	Motorcycle	2-3 wheeled vehicle	Not admitted
1723	Limbe Regional Hospital	2022			48	46-55	Male	Employed	Lower Limbs	0	0	0	1	Motorcycle	4 wheeled vehicle (taxi, private car, bus)	Hospitalised	Yes	Yes	Yes	No		Yes	Yes	Yes	Discharged Home
1724	Limbe Regional Hospital	2022			20	16-25	Male	Employed	Lower Limbs and Upper Limbs	0	1	0	1	Private car	2-3 wheeled vehicle	Not admitted
1725	Limbe Regional Hospital	2022			24	16-25	Male	Employed	Lower Limbs and Thorax/ Abdomen	0	0	1	1	Taxi	4 wheeled vehicle (taxi, private car, bus)	Hospitalised	Yes	Yes	Yes	No		No		Yes	Discharged Home
1726	Limbe Regional Hospital	2022			34	26-35	Male	Employed	Lower Limbs and Upper Limbs	0	1	0	1	99	2-3 wheeled vehicle	Not admitted
1727	Limbe Regional Hospital	2022			25	16-25	Female	Employed	Lower Limbs	0	0	0	1	Private car	2-3 wheeled vehicle	Not admitted
1728	Limbe Regional Hospital	2022			26	26-35	Male	Employed	Lower Limbs and Upper Limbs	0	1	0	1	99	2-3 wheeled vehicle	Not admitted
1729	Limbe Regional Hospital	2022			29	26-35	Male	Employed	Thorax/ Abdomen	0	0	1	0	99	99	Not admitted
1730	Limbe Regional Hospital	2022			36	36-45	Female	Employed	Lower Limbs	0	0	0	1	Motorcycle	4 wheeled vehicle (taxi, private car, bus)	Hospitalised	Yes	Yes	No	Yes	No	Yes	Yes	Yes	Discharged Home
1731	Limbe Regional Hospital	2022			23	16-25	Female	Student	Lower Limbs	0	0	0	1	Motorcycle	4 wheeled vehicle (taxi, private car, bus)	Not admitted
1732	Limbe Regional Hospital	2022			26	26-35	Male	Employed	Head	1	0	0	0	99	99	Not admitted
1733	Limbe Regional Hospital	2022			30	26-35	Male	Employed	Upper Limbs	0	1	0	0	99	99	Not admitted
1734	Limbe Regional Hospital	2022			22	16-25	Female	Employed	Lower Limbs	0	0	0	1	Motorcycle	4 wheeled vehicle (taxi, private car, bus)	Not admitted
1735	Limbe Regional Hospital	2022			50	46-55	Male	Employed	Lower Limbs	0	0	0	1	Motorcycle	4 wheeled vehicle (taxi, private car, bus)	Not admitted
1736	Limbe Regional Hospital	2022			19	16-25	Male	Student	Lower Limbs	0	0	0	1	Motorcycle	2-3 wheeled vehicle	Not admitted
1737	Limbe Regional Hospital	2022			33	26-35	Male	Employed	Lower Limbs	0	0	0	1	99	2-3 wheeled vehicle	Not admitted
1738	Limbe Regional Hospital	2022			35	26-35	Male	Employed	Lower Limbs and Upper Limbs	0	1	0	1	99	99	Not admitted
1739	Limbe Regional Hospital	2022			38	36-45	Male	Unemployed	Lower Limbs and Thorax/ Abdomen	0	0	1	1	Private car	2-3 wheeled vehicle	Not admitted
1740	Limbe Regional Hospital	2022			17	16-25	Female	Student	Lower Limbs and Upper Limbs	0	1	0	1	99	2-3 wheeled vehicle	Referred
1741	Limbe Regional Hospital	2022			26	26-35	Male	Employed	Lower Limbs and Upper Limbs	0	1	0	1	99	99	Not admitted
1742	Saint Luke Hospital	2022			47	46-55	Female	Employed	Lower Limbs	0	0	0	1	99	99	Hospitalised	Yes	Yes	Yes	No		No		No	Discharged Home
1743	Buea Regional Hospital	2022			28	26-35	Male	Employed	Lower Limbs and Upper Limbs	0	1	0	1	99	99	Not admitted
1744	Saint Luke Hospital	2022			39	36-45	Male	Employed	Lower Limbs	0	0	0	1	99	99	Hospitalised	Yes	No	Yes	No		No		No	Discharged Home
1745	Saint Luke Hospital	2022			22	16-25	Female	Student	Upper Limbs	0	1	0	0	99	99	Hospitalised	Yes	No	Yes	No		No		No	Discharged Home
1746	Saint Luke Hospital	2022			46	46-55	Female	Employed	Lower Limbs and Thorax/ Abdomen	0	0	1	1	99	99	Hospitalised	Yes	No	Yes	No		No		No	Discharged Home
1747	Saint Luke Hospital	2022			10	<16	Male	Unemployed	Lower Limbs	0	0	0	1	99	99	Hospitalised	Yes	No	No	No		No		No	Discharged Home
1748	Saint Luke Hospital	2022			37	36-45	Male	Employed	Head and Lower Limbs	1	0	0	1	99	99	Not admitted
1749	Saint Luke Hospital	2022			27	26-35	Female	Student	Lower Limbs and Upper Limbs	0	1	0	1	99	99	Not admitted
1750	Saint Luke Hospital	2022			49	46-55	Female	Employed	Lower Limbs	0	0	0	1	99	99	Hospitalised	Yes	No	Yes	No		No		No	Discharged Home
1751	Saint Luke Hospital	2022			67	>65	Male	Retired	Lower Limbs	0	0	0	1	99	99	Hospitalised	Yes	No	Yes	No		No		No	Discharged Home
1752	Saint Luke Hospital	2022			27	26-35	Male	Student	Lower Limbs and Upper Limbs	0	1	0	1	99	99	Not admitted
1753	Saint Luke Hospital	2022			27	26-35	Male	Employed	Lower Limbs	0	0	0	1	99	99	Not admitted
1754	Saint Luke Hospital	2022			10	<16	Male	Student	Lower Limbs	0	0	0	1	99	99	Hospitalised	Yes	Yes	Yes	No		No		No	Discharged Home
1755	Saint Luke Hospital	2022			14	<16	Female	Student	Upper Limbs	0	1	0	0	99	99	Hospitalised	Yes	Yes	Yes	No		No		No	Discharged Home
1756	Saint Luke Hospital	2022			27	26-35	Male	Employed	Lower Limbs and Upper Limbs	0	1	0	1	99	99	Not admitted
1757	Saint Luke Hospital	2022			41	36-45	Male	Employed	Head	1	0	0	0	99	99	Hospitalised	Yes	Yes	Yes	No		No		No	Discharged Home
1758	Saint Luke Hospital	2022			54	46-55	Female	Employed	Lower Limbs	0	0	0	1	99	99	Hospitalised	Yes	Yes	Yes	No		No		No	Discharged Home
1759	Saint Luke Hospital	2022			65	56-65	Male	Employed	Lower Limbs	0	0	0	1	Motorcycle	4 wheeled vehicle (taxi, private car, bus)	Hospitalised	Yes	No	Yes	No		No		No	Discharged Home
1760	Saint Luke Hospital	2022			27	26-35	Female	Employed	Upper Limbs	0	1	0	0	99	99	Not admitted
1761	Saint Luke Hospital	2022			57	56-65	Male	Employed	Lower Limbs	0	0	0	1	99	99	Hospitalised	Yes	Yes	Yes	No		No		No	Discharged Home
1762	Buea Regional Hospital	2022			50	46-55	Male	Employed	Lower Limbs	0	0	0	1	99	99	Not admitted
1763	Buea Regional Hospital	2022			48	46-55	Male	Employed	Lower Limbs	0	0	0	1	99	99	Not admitted
1764	Buea Regional Hospital	2022			32	26-35	Male	Employed	Upper Limbs	0	1	0	0	99	2-3 wheeled vehicle	Not admitted
1765	Buea Regional Hospital	2022			25	16-25	Male	Employed	Upper Limbs	0	1	0	0	99	99	Not admitted
1766	Buea Regional Hospital	2022			24	16-25	Male	Student	Lower Limbs	0	0	0	1	99	99	Not admitted
1767	Buea Regional Hospital	2022			20	16-25	Male	Employed	Lower Limbs	0	0	0	1	99	99	Not admitted
1768	Buea Regional Hospital	2022			52	46-55	Female	Retired	Lower Limbs	0	0	0	1	99	99	Not admitted
1769	Buea Regional Hospital	2022			36	36-45	Female	Employed	Lower Limbs	0	0	0	1	99	99	Not admitted
1770	Buea Regional Hospital	2022			35	26-35	Male	Employed	Upper Limbs	0	1	0	0	99	99	Not admitted
1771	Buea Regional Hospital	2022			18	16-25	Male	Student	Head	1	0	0	0	99	99	Not admitted
1772	Buea Regional Hospital	2022			18	16-25	Male	Student	Head	1	0	0	0	99	99	Not admitted
1773	Buea Regional Hospital	2022			16	16-25	Male	Student	Head	1	0	0	0	99	99	Not admitted
1774	Buea Regional Hospital	2022			55	46-55	Female	Employed	Upper Limbs	0	1	0	0	99	99	Not admitted
1775	Buea Regional Hospital	2022			42	36-45	Male	Employed	Head	1	0	0	0	99	99	Not admitted
1776	Buea Regional Hospital	2022			43	36-45	Male	Employed	Head and Thorax/ Abdomen	1	0	1	0	99	99	Hospitalised	Yes	Yes	No	No		No		No	Discharged Home
1777	Buea Regional Hospital	2022			9	<16	Male	Unemployed	Head	1	0	0	0	99	99	Hospitalised	Yes	No	No	No		No		No	Discharged Home
1778	Buea Regional Hospital	2022			28	26-35	Male	Employed	Lower Limbs	0	0	0	1	99	2-3 wheeled vehicle	Not admitted
1779	Buea Regional Hospital	2022			39	36-45	Male	Employed	Lower Limbs	0	0	0	1	99	99	Not admitted
1780	Buea Regional Hospital	2022			22	16-25	Male	Employed	Lower Limbs	0	0	0	1	99	99	Not admitted
1781	Buea Regional Hospital	2022			23	16-25	Male	Student	Lower Limbs	0	0	0	1	99	99	Not admitted
1782	Buea Regional Hospital	2022			19	16-25	Male	Employed	Lower Limbs	0	0	0	1	99	99	Not admitted
1783	Buea Regional Hospital	2022			29	26-35	Male	Employed	Lower Limbs	0	0	0	1	99	99	Not admitted
1784	Buea Regional Hospital	2022			36	36-45	Female	Employed	Lower Limbs	0	0	0	1	99	99	Not admitted
1785	Buea Regional Hospital	2022			43	36-45	Male	Employed	Lower Limbs	0	0	0	1	99	99	Not admitted
1786	Buea Regional Hospital	2022			28	26-35	Male	Student	Lower Limbs	0	0	0	1	99	99	Not admitted
1787	Buea Regional Hospital	2022			26	26-35	Male	Student	Head	1	0	0	0	99	4 wheeled vehicle (taxi, private car, bus)	Referred
1788	Buea Regional Hospital	2022			34	26-35	Female	Employed	Upper Limbs	0	1	0	0	99	4 wheeled vehicle (taxi, private car, bus)	Hospitalised	Yes	Yes	Yes	No		No		No	Discharged Home
1789	Buea Regional Hospital	2022			38	36-45	Male	Employed	Lower Limbs	0	0	0	1	99	99	Not admitted
1790	Buea Regional Hospital	2022			32	26-35	Male	Employed	Head	1	0	0	0	99	4 wheeled vehicle (taxi, private car, bus)	Hospitalised	Yes	Yes	Yes	No		No		No	Discharged Home
1791	Buea Regional Hospital	2022			31	26-35	Female	Unemployed	Lower Limbs and Upper Limbs	0	1	0	1	99	4 wheeled vehicle (taxi, private car, bus)	Not admitted
1792	Buea Regional Hospital	2022			36	36-45	Male	Employed	Head	1	0	0	0	99	99	Not admitted
1793	Buea Regional Hospital	2022			60	56-65	Female	Unemployed	Lower Limbs	0	0	0	1	99	99	Not admitted
1794	Buea Regional Hospital	2022			50	46-55	Male	Employed	Lower Limbs	0	0	0	1	99	99	Not admitted
1795	Buea Regional Hospital	2022			28	26-35	Male	Employed	Thorax/ Abdomen	0	0	1	0	99	4 wheeled vehicle (taxi, private car, bus)	Not admitted
1796	Buea Regional Hospital	2022			24	16-25	Male	Student	Lower Limbs	0	0	0	1	99	99	Not admitted
1797	Buea Regional Hospital	2022			36	36-45	Female	Employed	Lower Limbs	0	0	0	1	99	99	Not admitted
1798	Buea Regional Hospital	2022			18	16-25	Male	Student	Head	1	0	0	0	Bus	99	Not admitted
1799	Buea Regional Hospital	2022			16	16-25	Male	Student	Lower Limbs	0	0	0	1	Motorcycle	99	Not admitted
1800	Buea Regional Hospital	2022			55	46-55	Male	Employed	Upper Limbs	0	1	0	0	99	99	Not admitted
1801	Buea Regional Hospital	2022			43	36-45	Male	Employed	Upper Limbs	0	1	0	0	99	99	Not admitted
1802	Buea Regional Hospital	2022			27	26-35	Male	Employed	Lower Limbs	0	0	0	1	99	99	Not admitted
1803	Buea Regional Hospital	2022			7	<16	Female	Retired	Head	1	0	0	0	99	99	Hospitalised	Yes	No	No	No		No		No	Discharged Home
1804	Buea Regional Hospital	2022			13	<16	Female	Student	Head, Lower Limbs and Upper Limbs	1	1	0	1	99	99	Hospitalised	Yes	No	No	No		No		No	Discharged Home
1805	Buea Regional Hospital	2022			22	16-25	Male	Student	Head	1	0	0	0	Bus	99	Hospitalised	Yes	No	No	No		No		No	Discharged Home
1806	Buea Regional Hospital	2022			23	16-25	Male	Student	Lower Limbs, Upper Limbs and Thorax/ Abdomen	0	1	1	1	Private car	99	Hospitalised	Yes	No	No	No		No		No	Discharged Home
1807	Buea Regional Hospital	2022			36	36-45	Female	Employed	Lower Limbs	0	0	0	1	99	4 wheeled vehicle (taxi, private car, bus)	Not admitted
1808	Buea Regional Hospital	2022			43	36-45	Male	Employed	Lower Limbs	0	0	0	1	Taxi	99	Not admitted
1809	Buea Regional Hospital	2022			29	26-35	Male	Employed	Lower Limbs and Upper Limbs	0	1	0	1	99	2-3 wheeled vehicle	Not admitted
1810	Buea Regional Hospital	2022			48	46-55	Male	Employed	Lower Limbs	0	0	0	1	99	99	Not admitted
1811	Buea Regional Hospital	2022			52	46-55	Female	Retired	Lower Limbs	0	0	0	1	99	99	Not admitted
1812	Buea Regional Hospital	2022			30	26-35	Female	Employed	Lower Limbs	0	0	0	1	99	2-3 wheeled vehicle	Not admitted
1813	Buea Regional Hospital	2022			18	16-25	Male	Student	Head	1	0	0	0	Private car	99	Not admitted
1814	Buea Regional Hospital	2022			43	36-45	Male	Employed	Head and Upper Limbs	1	1	0	0	99	4 wheeled vehicle (taxi, private car, bus)	Not admitted
1815	Buea Regional Hospital	2022			9	<16	Male	Unemployed	Head	1	0	0	0	99	99	Not admitted
1816	Buea Regional Hospital	2022			36	36-45	Male	Employed	Head and Lower Limbs	1	0	0	1	99	99	Hospitalised	Yes	No	No	No		No		No	Discharged Home
1817	Buea Regional Hospital	2022			27	26-35	Male	Employed	Head	1	0	0	0	99	4 wheeled vehicle (taxi, private car, bus)	Referred
1818	Buea Regional Hospital	2022			15	<16	Male	Student	Head	1	0	0	0	Motorcycle	99	Hospitalised	No	No	No	No		No		No	Discharged Home
1819	Buea Regional Hospital	2022			49	46-55	Male	Employed	Lower Limbs	0	0	0	1	Motorcycle	4 wheeled vehicle (taxi, private car, bus)	Hospitalised	Yes	No	Yes	No		No		No	Discharged Home
1820	Buea Regional Hospital	2022			3	<16	Male	Unemployed	Head	1	0	0	0	Motorcycle	99	Hospitalised	Yes	No	No	No		No		No	Discharged Home
1821	Buea Regional Hospital	2022			25	16-25	Male	Employed	Lower Limbs and Thorax/ Abdomen	0	0	1	1	Taxi	99	Hospitalised	Yes	No	No	No		No		No	Discharged Home
1822	Buea Regional Hospital	2022			30	26-35	Male	Employed	Head	1	0	0	0	99	2-3 wheeled vehicle	Not admitted
1823	Buea Regional Hospital	2022			32	26-35	Male	Employed	Thorax/ Abdomen	0	0	1	0	99	2-3 wheeled vehicle	Not admitted
1824	Buea Regional Hospital	2022			10	<16	Female	Student	Head	1	0	0	0	Taxi	99	Hospitalised	Yes	No	No	No		No		No	Discharged Home
1825	Buea Regional Hospital	2022			25	16-25	Male	Student	Lower Limbs	0	0	0	1	Motorcycle	2-3 wheeled vehicle	Hospitalised	Yes	Yes	Yes	No		No		No	Discharged Home
1826	Buea Regional Hospital	2022			20	16-25	Male	Student	Thorax/ Abdomen	0	0	1	0	Motorcycle	99	Hospitalised	Yes	No	No	No		No		No	Discharged Home
1827	Buea Regional Hospital	2022			42	36-45	Male	Employed	Lower Limbs	0	0	0	1	Motorcycle	2-3 wheeled vehicle	Hospitalised	Yes	No	No	No		No		No	Discharged Home
1828	Buea Regional Hospital	2022			30	26-35	Male	Employed	Lower Limbs and Upper Limbs	0	1	0	1	99	99	Not admitted
1829	Buea Regional Hospital	2022			25	16-25	Female	Student	Head and Upper Limbs	1	1	0	0	Private car	99	Hospitalised	Yes	No	No	No		No		No	Discharged Home
1830	Buea Regional Hospital	2022			50	46-55	Female	Employed	Head and Lower Limbs	1	0	0	1	Motorcycle	99	Hospitalised	Yes	No	No	No		No		No	Discharged Home
1831	Buea Regional Hospital	2022			45	36-45	Female	Employed	Lower Limbs	0	0	0	1	Private car	Police/ fire fighter	Hospitalised	No	No	Yes	No		No		No	Discharged Home
1832	Buea Regional Hospital	2022			64	56-65	Female	Employed	Upper Limbs	0	1	0	0	Truck	99	Hospitalised	No	No	No	No		No		No	Discharged Home
1833	Buea Regional Hospital	2022			22	16-25	Female	Employed	Lower Limbs	0	0	0	1	Private car	99	Hospitalised	Yes	No	No	No		No		No	Discharged Home
1834	Buea Regional Hospital	2022			15	<16	Male	Student	Lower Limbs	0	0	0	1	Taxi	On foot	Hospitalised	Yes	Yes	No	No		No		Yes	Discharged Home
1835	Buea Regional Hospital	2022			17	16-25	Male	Unemployed	Lower Limbs and Upper Limbs	0	1	0	1	99	On foot	Hospitalised	Yes	Yes	No	No		No		No	Discharged Home
1836	Buea Regional Hospital	2022			14	<16	Male	Student	Head	1	0	0	0	99	99	Hospitalised	Yes	No	No	No		No		No	Discharged Home
1837	Limbe Regional Hospital	2021			32	26-35	Male	Employed	Thorax/ Abdomen and Upper Limbs	0	1	1	0	Motorcycle	4 wheeled vehicle (taxi, private car, bus)	Hospitalised	Yes	Yes	Yes	Yes	Yes	Yes	Yes	No	Discharged against medical advice
1838	Limbe Regional Hospital	2021			40	36-45	Female	Employed	Upper Limbs	0	1	0	0	99	99	Not admitted
1839	Limbe Regional Hospital	2021			33	26-35	Female	Employed	Upper Limbs	0	1	0	0	Taxi	4 wheeled vehicle (taxi, private car, bus)	Hospitalised	Yes	Yes	Yes	No		Yes	No	Yes	Death
1840	Limbe Regional Hospital	2021			28	26-35	Male	Employed	Head	1	0	0	0	Private car	Ambulance	Not admitted
1841	Limbe Regional Hospital	2021			29	26-35	Female	Employed	Thorax/ Abdomen	0	0	1	0	Motorcycle	2-3 wheeled vehicle	Not admitted
1842	Limbe Regional Hospital	2021			33	26-35	Female	Unemployed	Thorax/ Abdomen	0	0	1	0	99	99	Not admitted
1843	Limbe Regional Hospital	2021			36	36-45	Male	Employed	Upper Limbs	0	1	0	0	Motorcycle	4 wheeled vehicle (taxi, private car, bus)	Hospitalised	Yes	Yes	No	No		No		Yes	Discharged Home
1844	Limbe Regional Hospital	2021			35	26-35	Male	Employed	Thorax/ Abdomen and Upper Limbs	0	1	1	0	Private car	4 wheeled vehicle (taxi, private car, bus)	Hospitalised	Yes	Yes	Yes	Yes	No	No		Yes	Discharged Home
1845	Limbe Regional Hospital	2021			38	36-45	Female	Employed	Head	1	0	0	0	Motorcycle	4 wheeled vehicle (taxi, private car, bus)	Hospitalised	Yes	Yes	Yes	No		No		Yes	Discharged Home
1846	Limbe Regional Hospital	2021			32	26-35	Female	Unemployed	Upper Limbs	0	1	0	0	Private car	4 wheeled vehicle (taxi, private car, bus)	Hospitalised	Yes	Yes	Yes	No		Yes	Yes	Yes	Discharged Home
1847	Limbe Regional Hospital	2021			34	26-35	Male	Employed	Lower Limbs	0	0	0	1	99	99	Not admitted
1848	Limbe Regional Hospital	2021			41	36-45	Male	Employed	Lower Limbs and Thorax/ Abdomen	0	0	1	1	Motorcycle	4 wheeled vehicle (taxi, private car, bus)	Hospitalised	Yes	Yes	Yes	No		No		Yes	Discharged Home
1849	Limbe Regional Hospital	2021			25	16-25	Male	Student	Head and Upper Limbs	1	1	0	0	Motorcycle	4 wheeled vehicle (taxi, private car, bus)	Not admitted
1850	Limbe Regional Hospital	2021			7	<16	Female	Student	Lower Limbs	0	0	0	1	Motorcycle	2-3 wheeled vehicle	Not admitted
1851	Limbe Regional Hospital	2021			28	26-35	Male	Employed	Lower Limbs	0	0	0	1	99	99	Not admitted
1852	Limbe Regional Hospital	2021			27	26-35	Male	Student	Thorax/ Abdomen	0	0	1	0	99	99	Not admitted
1853	Limbe Regional Hospital	2021			22	16-25	Female	Employed	Lower Limbs and Thorax/ Abdomen	0	0	1	1	Motorcycle	4 wheeled vehicle (taxi, private car, bus)	Hospitalised	Yes	Yes	Yes	No		No		Yes	Discharged Home
1854	Limbe Regional Hospital	2021			26	26-35	Male	Student	Lower Limbs	0	0	0	1	99	2-3 wheeled vehicle	Not admitted
1855	Limbe Regional Hospital	2021			40	36-45	Female	Employed	Head and Upper Limbs	1	1	0	0	Private car	4 wheeled vehicle (taxi, private car, bus)	Hospitalised	Yes	Yes	Yes	No		No		Yes	Discharged Home
1856	Limbe Regional Hospital	2021			26	26-35	Male	Student	Lower Limbs and Upper Limbs	0	1	0	1	99	99	Not admitted
1857	Limbe Regional Hospital	2021			62	56-65	Female	Employed	Lower Limbs and Thorax/ Abdomen	0	0	1	1	Private car	4 wheeled vehicle (taxi, private car, bus)	Hospitalised	Yes	Yes	Yes	No		No		Yes	Discharged Home
1858	Limbe Regional Hospital	2021			52	46-55	Male	Employed	Thorax/ Abdomen	0	0	1	0	Private car	4 wheeled vehicle (taxi, private car, bus)	Hospitalised	Yes	Yes	Yes	No		No		Yes	Discharged Home
1859	Limbe Regional Hospital	2021			50	46-55	Female	Unemployed	Upper Limbs	0	1	0	0	Taxi	4 wheeled vehicle (taxi, private car, bus)	Not admitted
1860	Limbe Regional Hospital	2021			39	36-45	Male	Employed	Upper Limbs	0	1	0	0	Private car	2-3 wheeled vehicle	Not admitted
1861	Limbe Regional Hospital	2021	14:20:00.000+01:00	Afternoon	25	16-25	Male	Employed	Head	1	0	0	0	Motorcycle	2-3 wheeled vehicle	Not admitted
1862	Limbe Regional Hospital	2021			25	16-25	Male	Employed	Upper Limbs	0	1	0	0	Private car	Ambulance	Hospitalised	Yes	Yes	Yes	No		No		Yes	Discharged Home
1863	Limbe Regional Hospital	2021			15	<16	Male	Employed	Lower Limbs and Thorax/ Abdomen	0	0	1	1	Motorcycle	2-3 wheeled vehicle	Not admitted
1864	Limbe Regional Hospital	2021			28	26-35	Male	Employed	Lower Limbs	0	0	0	1	99	99	Not admitted
1865	Limbe Regional Hospital	2021			28	26-35	Male	Student	Head	1	0	0	0	99	99	Not admitted
1866	Limbe Regional Hospital	2021			28	26-35	Male	Employed	Lower Limbs	0	0	0	1	99	99	Hospitalised	Yes	Yes	Yes	No		No		No	Discharged Home
1867	Limbe Regional Hospital	2021			51	46-55	Male	Employed	Upper Limbs	0	1	0	0	Motorcycle	4 wheeled vehicle (taxi, private car, bus)	Not admitted
1868	Limbe Regional Hospital	2021			61	56-65	Male	Employed	Upper Limbs	0	1	0	0	Motorcycle	2-3 wheeled vehicle	Not admitted
1869	Limbe Regional Hospital	2021			28	26-35	Male	Unemployed	Head	1	0	0	0	99	99	Not admitted
1870	Limbe Regional Hospital	2021			33	26-35	Male	Employed	Lower Limbs	0	0	0	1	99	99	Not admitted
1871	Limbe Regional Hospital	2021			26	26-35	Male	Employed	Lower Limbs	0	0	0	1	99	99	Not admitted
1872	Limbe Regional Hospital	2021			18	16-25	Female	Student	Lower Limbs	0	0	0	1	Motorcycle	4 wheeled vehicle (taxi, private car, bus)	Not admitted
1873	Limbe Regional Hospital	2021			23	16-25	Female	Employed	Thorax/ Abdomen	0	0	1	0	Taxi	2-3 wheeled vehicle	Hospitalised	Yes	Yes	Yes	No		No		Yes	Discharged Home
1874	Limbe Regional Hospital	2021			5	<16	Male	Employed	Upper Limbs	0	1	0	0	Motorcycle	2-3 wheeled vehicle	Not admitted
1875	Limbe Regional Hospital	2021			25	16-25	Male	Employed	Upper Limbs	0	1	0	0	Private car	4 wheeled vehicle (taxi, private car, bus)	Not admitted
1876	Limbe Regional Hospital	2021			26	26-35	Male	Employed	Lower Limbs	0	0	0	1	99	99	Not admitted
1877	Limbe Regional Hospital	2021			38	36-45	Female	Employed	Upper Limbs	0	1	0	0	Taxi	2-3 wheeled vehicle	Hospitalised	Yes	Yes	Yes	No		No		Yes	Discharged Home
1878	Limbe Regional Hospital	2021			40	36-45	Male	Employed	Lower Limbs and Thorax/ Abdomen	0	0	1	1	Private car	Ambulance	Referred
1879	Limbe Regional Hospital	2021			25	16-25	Female	Student	Thorax/ Abdomen	0	0	1	0	Motorcycle	2-3 wheeled vehicle	Not admitted
1880	Limbe Regional Hospital	2021			31	26-35	Male	Employed	Lower Limbs	0	0	0	1	99	2-3 wheeled vehicle	Hospitalised	Yes	Yes	Yes	No		No		No	Discharged Home
1881	Limbe Regional Hospital	2021			18	16-25	Female	Student	Upper Limbs	0	1	0	0	Motorcycle	2-3 wheeled vehicle	Not admitted
1882	Limbe Regional Hospital	2021			20	16-25	Male	Employed	Thorax/ Abdomen	0	0	1	0	Motorcycle	2-3 wheeled vehicle	Not admitted
1883	Limbe Regional Hospital	2021			30	26-35	Male	Unemployed	Lower Limbs	0	0	0	1	99	99	Not admitted
1884	Limbe Regional Hospital	2021			27	26-35	Male	Employed	Head	1	0	0	0	99	99	Not admitted
1885	Limbe Regional Hospital	2021			22	16-25	Male	Employed	Thorax/ Abdomen	0	0	1	0	Taxi	4 wheeled vehicle (taxi, private car, bus)	Not admitted
1886	Limbe Regional Hospital	2021			18	16-25	Male	Student	Lower Limbs	0	0	0	1	Motorcycle	4 wheeled vehicle (taxi, private car, bus)	Hospitalised	Yes	Yes	No	Yes	Yes	No		Yes	Discharged Home
1887	Limbe Regional Hospital	2021			18	16-25	Male	Student	Lower Limbs	0	0	0	1	Private car	4 wheeled vehicle (taxi, private car, bus)	Not admitted
1888	Limbe Regional Hospital	2021			23	16-25	Male	Student	Lower Limbs and Thorax/ Abdomen	0	0	1	1	Private car	4 wheeled vehicle (taxi, private car, bus)	Hospitalised	Yes	Yes	Yes	Yes	Yes	Yes	Yes	Yes	Discharged Home
1889	Limbe Regional Hospital	2021			23	16-25	Male	Employed	Thorax/ Abdomen and Upper Limbs	0	1	1	0	Private car	4 wheeled vehicle (taxi, private car, bus)	Hospitalised	Yes	Yes	Yes	No		No		No	Discharged Home
1890	Limbe Regional Hospital	2021			23	16-25	Male	Employed	Lower Limbs and Thorax/ Abdomen	0	0	1	1	Taxi	4 wheeled vehicle (taxi, private car, bus)	Hospitalised	Yes	Yes	Yes	Yes	No	No		Yes	Discharged Home
1891	Limbe Regional Hospital	2021			27	26-35	Male	Employed	Upper Limbs	0	1	0	0	99	99	Not admitted
1892	Limbe Regional Hospital	2021			52	46-55	Male	Employed	Thorax/ Abdomen	0	0	1	0	Motorcycle	4 wheeled vehicle (taxi, private car, bus)	Not admitted
1893	Limbe Regional Hospital	2021			33	26-35	Male	Unemployed	Lower Limbs	0	0	0	1	99	4 wheeled vehicle (taxi, private car, bus)	Hospitalised	Yes	Yes	No	No		No		No	Discharged Home
1894	Limbe Regional Hospital	2021			24	16-25	Male	Employed	Thorax/ Abdomen	0	0	1	0	99	4 wheeled vehicle (taxi, private car, bus)	Not admitted
1895	Limbe Regional Hospital	2021	10:43:00.000+01:00	Morning	43	36-45	Male	Employed	Lower Limbs and Upper Limbs	0	1	0	1	99	4 wheeled vehicle (taxi, private car, bus)	Not admitted
1896	Limbe Regional Hospital	2021			26	26-35	Male	Employed	Upper Limbs	0	1	0	0	99	99	Not admitted
1897	Limbe Regional Hospital	2021			25	16-25	Male	Employed	Lower Limbs and Upper Limbs	0	1	0	1	99	2-3 wheeled vehicle	Not admitted
1898	Limbe Regional Hospital	2021			73	>65	Male	Retired	Lower Limbs and Thorax/ Abdomen	0	0	1	1	99	2-3 wheeled vehicle	Not admitted
1899	Limbe Regional Hospital	2021			19	16-25	Male	Student	Lower Limbs	0	0	0	1	99	2-3 wheeled vehicle	Not admitted
1900	Limbe Regional Hospital	2021			35	26-35	Male	Employed	Head	1	0	0	0	99	99	Not admitted
1901	Limbe Regional Hospital	2021	01:29:00.000+01:00	Night	23	16-25	Male	Employed	Lower Limbs	0	0	0	1	99	99	Not admitted
1902	Limbe Regional Hospital	2021			32	26-35	Male	Employed	Upper Limbs	0	1	0	0	99	99	Not admitted
1903	Limbe Regional Hospital	2021			35	26-35	Female	Unemployed	Thorax/ Abdomen	0	0	1	0	99	99	Not admitted
1904	Limbe Regional Hospital	2021	13:21:00.000+01:00	Afternoon	30	26-35	Female	Employed	Lower Limbs	0	0	0	1	99	2-3 wheeled vehicle	Not admitted
1905	Limbe Regional Hospital	2021			55	46-55	Male	Employed	Upper Limbs	0	1	0	0	99	2-3 wheeled vehicle	Not admitted
1906	Limbe Regional Hospital	2021			51	46-55	Male	Employed	Lower Limbs and Upper Limbs	0	1	0	1	99	4 wheeled vehicle (taxi, private car, bus)	Not admitted
1907	Limbe Regional Hospital	2021			34	26-35	Female	Employed	Lower Limbs	0	0	0	1	99	99	Not admitted
1908	Limbe Regional Hospital	2021			19	16-25	Male	Employed	Head	1	0	0	0	99	Police/ fire fighter	Not admitted
1909	Limbe Regional Hospital	2021			34	26-35	Male	Unemployed	Lower Limbs	0	0	0	1	99	99	Not admitted
1910	Limbe Regional Hospital	2021	20:14:00.000+01:00	Night	39	36-45	Male	Employed	Lower Limbs and Upper Limbs	0	1	0	1	99	99	Not admitted
1911	Limbe Regional Hospital	2021			34	26-35	Female	Employed	Upper Limbs	0	1	0	0	99	99	Not admitted
1912	Limbe Regional Hospital	2021			26	26-35	Female	Employed	Lower Limbs	0	0	0	1	99	99	Not admitted
1913	Limbe Regional Hospital	2021			24	16-25	Female	Employed	Head and Lower Limbs	1	0	0	1	99	2-3 wheeled vehicle	Not admitted
1914	Limbe Regional Hospital	2021			3	<16	Female	Student	Thorax/ Abdomen and Upper Limbs	0	1	1	0	99	99	Not admitted
1915	Limbe Regional Hospital	2021			37	36-45	Male	Employed	Lower Limbs	0	0	0	1	99	2-3 wheeled vehicle	Not admitted
1916	Limbe Regional Hospital	2021			14	<16	Female	Student	Head and Lower Limbs	1	0	0	1	99	99	Not admitted
1917	Limbe Regional Hospital	2021			76	>65	Male	Employed	Lower Limbs	0	0	0	1	99	2-3 wheeled vehicle	Not admitted
1918	Limbe Regional Hospital	2021			34	26-35	Male	Unemployed	Thorax/ Abdomen	0	0	1	0	99	2-3 wheeled vehicle	Not admitted
1919	Limbe Regional Hospital	2021			25	16-25	Male	Employed	Head	1	0	0	0	99	2-3 wheeled vehicle	Not admitted
1920	Limbe Regional Hospital	2021			29	26-35	Male	Employed	Upper Limbs	0	1	0	0	99	99	Not admitted
1921	Limbe Regional Hospital	2021	06:47:00.000+01:00	Morning	17	16-25	Female	Student	Lower Limbs	0	0	0	1	99	4 wheeled vehicle (taxi, private car, bus)	Not admitted
1922	Limbe Regional Hospital	2021			40	36-45	Female	Unemployed	Lower Limbs	0	0	0	1	99	4 wheeled vehicle (taxi, private car, bus)	Hospitalised	Yes	Yes	Yes	No		No		No	Discharged Home
1923	Limbe Regional Hospital	2021			33	26-35	Male	Employed	Lower Limbs	0	0	0	1	99	99	Not admitted
1924	Limbe Regional Hospital	2021			24	16-25	Female	Student	Upper Limbs	0	1	0	0	99	2-3 wheeled vehicle	Not admitted
1925	Limbe Regional Hospital	2021			22	16-25	Female	Student	Lower Limbs and Upper Limbs	0	1	0	1	99	99	Not admitted
1926	Limbe Regional Hospital	2021			24	16-25	Male	Employed	Lower Limbs	0	0	0	1	99	2-3 wheeled vehicle	Not admitted
1927	Limbe Regional Hospital	2021	19:31:00.000+01:00	Night	26	26-35	Male	Employed	Upper Limbs	0	1	0	0	99	2-3 wheeled vehicle	Not admitted
1928	Limbe Regional Hospital	2021	14:30:00.000+01:00	Afternoon	24	16-25	Female	Student	Thorax/ Abdomen and Upper Limbs	0	1	1	0	99	2-3 wheeled vehicle	Not admitted
1929	Limbe Regional Hospital	2021	14:33:00.000+01:00	Afternoon	24	16-25	Female	Student	Lower Limbs and Upper Limbs	0	1	0	1	99	2-3 wheeled vehicle	Not admitted
1930	Limbe Regional Hospital	2021	18:23:00.000+01:00	Night	18	16-25	Female	Student	Lower Limbs and Upper Limbs	0	1	0	1	99	99	Hospitalised	Yes	Yes	No	No		No		No	Discharged Home
1931	Limbe Regional Hospital	2021	13:20:00.000+01:00	Afternoon	23	16-25	Female	Student	Head	1	0	0	0	99	4 wheeled vehicle (taxi, private car, bus)	Hospitalised	Yes	Yes	Yes	No		No		No	Discharged Home
1932	Limbe Regional Hospital	2021			23	16-25	Female	Student	Thorax/ Abdomen	0	0	1	0	99	4 wheeled vehicle (taxi, private car, bus)	Not admitted
1933	Limbe Regional Hospital	2021			24	16-25	Female	Student	Head	1	0	0	0	99	4 wheeled vehicle (taxi, private car, bus)	Not admitted
1934	Limbe Regional Hospital	2021			63	56-65	Female	Retired	Lower Limbs and Upper Limbs	0	1	0	1	99	4 wheeled vehicle (taxi, private car, bus)	Not admitted
1935	Limbe Regional Hospital	2021			12	<16	Female	Student	Head	1	0	0	0	99	99	Hospitalised	Yes	Yes	No	No		No		No	Discharged Home
1936	Limbe Regional Hospital	2021	13:55:00.000+01:00	Afternoon	60	56-65	Male	Employed	Head	1	0	0	0	99	99	Hospitalised	No	Yes	Yes	No		No		Yes	Discharged Home
1937	Limbe Regional Hospital	2021	08:53:00.000+01:00	Morning	39	36-45	Female	Employed	Head	1	0	0	0	99	4 wheeled vehicle (taxi, private car, bus)	Hospitalised	Yes	Yes	Yes	No		No		No	Discharged Home
1938	Limbe Regional Hospital	2021			31	26-35	Female	Employed	Lower Limbs	0	0	0	1	99	99	Not admitted
1939	Limbe Regional Hospital	2021	08:46:00.000+01:00	Morning	47	46-55	Male	Employed	Upper Limbs	0	1	0	0	99	99	Not admitted
1940	Limbe Regional Hospital	2021			40	36-45	Male	Employed	Head	1	0	0	0	99	99	Not admitted
1941	Limbe Regional Hospital	2021			25	16-25	Male	Employed	Head	1	0	0	0	99	99	Not admitted
1942	Limbe Regional Hospital	2021	16:40:00.000+01:00	Afternoon	45	36-45	Male	Employed	Lower Limbs	0	0	0	1	99	4 wheeled vehicle (taxi, private car, bus)	Not admitted
1943	Limbe Regional Hospital	2021			51	46-55	Male	Employed	Lower Limbs	0	0	0	1	99	99	Not admitted
1944	Limbe Regional Hospital	2021			20	16-25	Male	Unemployed	Head	1	0	0	0	99	2-3 wheeled vehicle	Not admitted
1945	Limbe Regional Hospital	2021			48	46-55	Female	Employed	Lower Limbs and Upper Limbs	0	1	0	1	99	2-3 wheeled vehicle	Not admitted
1946	Limbe Regional Hospital	2021			52	46-55	Male	Retired	Lower Limbs and Upper Limbs	0	1	0	1	99	4 wheeled vehicle (taxi, private car, bus)	Not admitted
1947	Limbe Regional Hospital	2021			53	46-55	Male	Employed	Lower Limbs and Upper Limbs	0	1	0	1	99	99	Not admitted
1948	Limbe Regional Hospital	2021			30	26-35	Female	Employed	Lower Limbs	0	0	0	1	99	99	Not admitted
1949	Limbe Regional Hospital	2021	15:23:00.000+01:00	Afternoon	26	26-35	Female	Student	Upper Limbs	0	1	0	0	99	2-3 wheeled vehicle	Not admitted
1950	Limbe Regional Hospital	2021	04:05:00.000+01:00	Night	20	16-25	Female	Employed	Thorax/ Abdomen and Upper Limbs	0	1	1	0	99	99	Not admitted
1951	Limbe Regional Hospital	2021			38	36-45	Female	Employed	Upper Limbs	0	1	0	0	99	2-3 wheeled vehicle	Not admitted
1952	Limbe Regional Hospital	2021	09:11:00.000+01:00	Morning	17	16-25	Male	Student	Lower Limbs and Thorax/ Abdomen	0	0	1	1	99	2-3 wheeled vehicle	Not admitted
1953	Limbe Regional Hospital	2021			24	16-25	Male	Student	Upper Limbs	0	1	0	0	99	99	Not admitted
1954	Limbe Regional Hospital	2021			26	26-35	Female	Unemployed	Lower Limbs	0	0	0	1	99	2-3 wheeled vehicle	Not admitted
1955	Limbe Regional Hospital	2021	09:07:00.000+01:00	Morning	21	16-25	Male	Student	Thorax/ Abdomen	0	0	1	0	99	2-3 wheeled vehicle	Not admitted
1956	Limbe Regional Hospital	2021	17:04:00.000+01:00	Afternoon	27	26-35	Male	Employed	Upper Limbs	0	1	0	0	99	2-3 wheeled vehicle	Not admitted
1957	Limbe Regional Hospital	2021	07:54:00.000+01:00	Morning	16	16-25	Female	Student	Lower Limbs and Upper Limbs	0	1	0	1	99	99	Not admitted
1958	Limbe Regional Hospital	2021			30	26-35	Male	Unemployed	Upper Limbs	0	1	0	0	99	2-3 wheeled vehicle	Not admitted
1959	Limbe Regional Hospital	2021	10:52:00.000+01:00	Morning	28	26-35	Male	Employed	Upper Limbs	0	1	0	0	99	2-3 wheeled vehicle	Not admitted
1960	Limbe Regional Hospital	2021			29	26-35	Female	Employed	Lower Limbs	0	0	0	1	99	2-3 wheeled vehicle	Not admitted
1961	Limbe Regional Hospital	2021	07:56:00.000+01:00	Morning	32	26-35	Male	Employed	Head	1	0	0	0	99	2-3 wheeled vehicle	Referred
1962	Limbe Regional Hospital	2021			18	16-25	Male	Student	Head	1	0	0	0	99	99	Hospitalised	Yes	Yes	Yes	No		No		No	Discharged Home
1963	Limbe Regional Hospital	2021			24	16-25	Male	Retired	Upper Limbs	0	1	0	0	99	4 wheeled vehicle (taxi, private car, bus)	Hospitalised	Yes	Yes	No	No		No		No	Discharged Home
1964	Limbe Regional Hospital	2021	17:46:00.000+01:00	Afternoon	24	16-25	Female	Employed	Head	1	0	0	0	99	99	Referred
1965	Limbe Regional Hospital	2021			19	16-25	Male	Employed	Thorax/ Abdomen and Upper Limbs	0	1	1	0	99	2-3 wheeled vehicle	Not admitted
1966	Limbe Regional Hospital	2021	10:40:00.000+01:00	Morning	25	16-25	Female	Employed	Head	1	0	0	0	99	99	Not admitted
1967	Limbe Regional Hospital	2021			19	16-25	Male	Employed	Lower Limbs and Upper Limbs	0	1	0	1	99	2-3 wheeled vehicle	Not admitted
1968	Limbe Regional Hospital	2021			26	26-35	Male	Employed	Lower Limbs and Upper Limbs	0	1	0	1	99	2-3 wheeled vehicle	Not admitted
1969	Limbe Regional Hospital	2021			40	36-45	Male	Unemployed	Thorax/ Abdomen	0	0	1	0	99	4 wheeled vehicle (taxi, private car, bus)	Not admitted
1970	Limbe Regional Hospital	2021			26	26-35	Female	Employed	Head	1	0	0	0	99	2-3 wheeled vehicle	Not admitted
1971	Limbe Regional Hospital	2021	11:21:00.000+01:00	Morning	22	16-25	Male	Unemployed	Head	1	0	0	0	99	2-3 wheeled vehicle	Referred
1972	Limbe Regional Hospital	2021			26	26-35	Male	Employed	Head	1	0	0	0	99	4 wheeled vehicle (taxi, private car, bus)	Hospitalised	Yes	No	No	No		No		No	Discharged Home
1973	Limbe Regional Hospital	2021	16:24:00.000+01:00	Afternoon	49	46-55	Female	Employed	Thorax/ Abdomen	0	0	1	0	99	99	Not admitted
1974	Limbe Regional Hospital	2021			10	<16	Female	Unemployed	Head	1	0	0	0	99	4 wheeled vehicle (taxi, private car, bus)	Not admitted
1975	Limbe Regional Hospital	2021			38	36-45	Female	Employed	Lower Limbs	0	0	0	1	99	2-3 wheeled vehicle	Not admitted
1976	Limbe Regional Hospital	2021			33	26-35	Male	Employed	Lower Limbs	0	0	0	1	99	4 wheeled vehicle (taxi, private car, bus)	Not admitted
1977	Limbe Regional Hospital	2021			58	56-65	Male	Retired	Upper Limbs	0	1	0	0	99	2-3 wheeled vehicle	Not admitted
1978	Limbe Regional Hospital	2021	16:10:00.000+01:00	Afternoon	18	16-25	Male	Student	Lower Limbs and Upper Limbs	0	1	0	1	99	2-3 wheeled vehicle	Not admitted
1979	Limbe Regional Hospital	2021			26	26-35	Female	Employed	Upper Limbs	0	1	0	0	99	4 wheeled vehicle (taxi, private car, bus)	Not admitted
1980	Limbe Regional Hospital	2021			10	<16	Male	Unemployed	Head	1	0	0	0	99	2-3 wheeled vehicle	Not admitted
1981	Limbe Regional Hospital	2021			5	<16	Male	Unemployed	Lower Limbs and Upper Limbs	0	1	0	1	99	2-3 wheeled vehicle	Not admitted
1982	Limbe Regional Hospital	2021	21:37:00.000+01:00	Night	16	16-25	Male	Student	Lower Limbs and Thorax/ Abdomen	0	0	1	1	99	2-3 wheeled vehicle	Not admitted
1983	Limbe Regional Hospital	2021	16:34:00.000+01:00	Afternoon	38	36-45	Male	Employed	Lower Limbs and Upper Limbs	0	1	0	1	99	2-3 wheeled vehicle	Not admitted
1984	Limbe Regional Hospital	2021			50	46-55	Male	Employed	Lower Limbs	0	0	0	1	99	2-3 wheeled vehicle	Referred
1985	Limbe Regional Hospital	2021			30	26-35	Male	Employed	Thorax/ Abdomen	0	0	1	0	99	4 wheeled vehicle (taxi, private car, bus)	Not admitted
1986	Limbe Regional Hospital	2021			27	26-35	Male	Employed	Head	1	0	0	0	99	4 wheeled vehicle (taxi, private car, bus)	Not admitted
1987	Limbe Regional Hospital	2021	19:37:00.000+01:00	Night	27	26-35	Male	Student	Thorax/ Abdomen	0	0	1	0	99	2-3 wheeled vehicle	Not admitted
1988	Limbe Regional Hospital	2021			38	36-45	Male	Employed	Head	1	0	0	0	99	4 wheeled vehicle (taxi, private car, bus)	Hospitalised	Yes	Yes	Yes	Yes	No	No		No	Discharged Home
1989	Limbe Regional Hospital	2021			50	46-55	Male	Employed	Thorax/ Abdomen	0	0	1	0	99	4 wheeled vehicle (taxi, private car, bus)	Not admitted
1990	Limbe Regional Hospital	2021			23	16-25	Male	Employed	Lower Limbs	0	0	0	1	99	4 wheeled vehicle (taxi, private car, bus)	Referred
1991	Limbe Regional Hospital	2021			40	36-45	Male	Employed	Thorax/ Abdomen	0	0	1	0	99	2-3 wheeled vehicle	Not admitted
1992	Limbe Regional Hospital	2021	07:25:00.000+01:00	Morning	20	16-25	Female	Student	Lower Limbs	0	0	0	1	99	4 wheeled vehicle (taxi, private car, bus)	Not admitted
1993	Limbe Regional Hospital	2021	16:15:00.000+01:00	Afternoon	31	26-35	Female	Employed	Upper Limbs	0	1	0	0	99	4 wheeled vehicle (taxi, private car, bus)	Not admitted
1994	Limbe Regional Hospital	2021			22	16-25	Male	Student	Head	1	0	0	0	99	99	Hospitalised	Yes	Yes	Yes	No		No		No	Discharged Home
1995	Limbe Regional Hospital	2021			27	26-35	Male	Unemployed	Lower Limbs	0	0	0	1	99	4 wheeled vehicle (taxi, private car, bus)	Hospitalised	Yes	No	No	No		No		No	Discharged Home
1996	Limbe Regional Hospital	2021			16	16-25	Female	Student	Thorax/ Abdomen	0	0	1	0	99	2-3 wheeled vehicle	Not admitted
1997	Limbe Regional Hospital	2021	23:09:00.000+01:00	Night	21	16-25	Male	Student	Head	1	0	0	0	99	2-3 wheeled vehicle	Not admitted
1998	Limbe Regional Hospital	2021			36	36-45	Male	Employed	Thorax/ Abdomen and Upper Limbs	0	1	1	0	99	2-3 wheeled vehicle	Not admitted
1999	Limbe Regional Hospital	2021	22:05:00.000+01:00	Night	51	46-55	Male	Employed	Lower Limbs	0	0	0	1	99	4 wheeled vehicle (taxi, private car, bus)	Not admitted
[truncated: 2,219 more rows]
